# Supplementary material for: Bis(4-{2-[4-(diethyl­amino)­phen­yl]ethen­yl}pyridine-κN)diiodidozinc
Source: Acta Crystallogr Sect E Struct Rep Online. 2013 Feb 2;69(Pt 3):m135. doi: 10.1107/S1600536813001736 (PMC3588506; doi:10.1107/S1600536813001736)
Supplement: Supplementary file 1 [file e-69-0m135-sup1.cif]

##############################################################################
#                                                                            #
# This CIF contains the data in a paper accepted for publication in          #
# Acta Crystallographica Section E. It conforms to the requirements of       #
# Notes for Authors for Acta Crystallographica Section E, and has been       #
# peer reviewed under the auspices of the IUCr Commission on Journals.       #
#                                                                            #
# Full details of the Crystallographic Information File format               #
# are given in the paper "The Crystallographic Information File (CIF):       #
# a New Standard Archive File for Crystallography" by S. R. Hall, F. H.      #
# Allen and I. D. Brown [Acta Cryst. (1991), A47, 655-685].                  #
#                                                                            #
# The current version of the core CIF dictionary is obtainable from          #
# ftp://ftp.iucr.org/pub/cif_core.dic.                                       #
#                                                                            #
# Software is freely available for graphical display of the structure(s)     #
# in this CIF. For information consult the CIF software page                 #
# http://www.iucr.org/resources/cif/software.                                #
#                                                                            #
# This file may be used for bona fide research purposes within the           #
# scientific community so long as proper attribution is given to the journal # 
# article from which it was obtained.                                        #
#                                                                            #
##############################################################################
data_I
_audit_creation_method     SHELXL-97
_chemical_name_systematic
;
Bis(4-{2-[4-(diethylamino)phenyl]ethenyl}pyridine-\k<i>N</i>)diiodididozinc
;
_chemical_name_common     ?
_chemical_formula_moiety     'C34 H40 I2 N4 Zn'
_chemical_formula_sum     'C34 H40 I2 N4 Zn'
_chemical_formula_iupac     '[Zn I2 (C17 H20 N2)2]'
_chemical_formula_weight     823.87
_chemical_melting_point     ?
_symmetry_cell_setting     monoclinic
_symmetry_space_group_name_H-M     'P 21/c'
_symmetry_space_group_name_Hall     '-P 2ybc'
loop_
    _symmetry_equiv_pos_as_xyz
    'x, y, z'
    '-x, y+1/2, -z+1/2'
    '-x, -y, -z'
    'x, -y-1/2, z-1/2'
_cell_length_a     13.724(5)
_cell_length_b     9.861(8)
_cell_length_c     27.742(3)
_cell_angle_alpha     90.00
_cell_angle_beta     112.693(12)
_cell_angle_gamma     90.00
_cell_volume     3464(3)
_cell_formula_units_Z     4
_cell_measurement_reflns_used     3863
_cell_measurement_theta_min     2.21
_cell_measurement_theta_max     19.09
_cell_measurement_temperature     293(2)
_exptl_crystal_description     block
_exptl_crystal_colour     red
_exptl_crystal_size_max     0.31
_exptl_crystal_size_mid     0.23
_exptl_crystal_size_min     0.22
_exptl_crystal_density_diffrn     1.580
_exptl_crystal_density_meas     ?
_exptl_crystal_density_method     'not measured'
_exptl_crystal_F_000     1632
_exptl_absorpt_coefficient_mu     2.519
_exptl_absorpt_correction_type     multi-scan
_exptl_absorpt_process_details     '(SADABS; Bruker, 2002)'
_exptl_absorpt_correction_T_min     0.5089
_exptl_absorpt_correction_T_max     0.6072
_exptl_special_details     ?
_diffrn_ambient_temperature     293(2)
_diffrn_radiation_type     MoK\a
_diffrn_radiation_wavelength     0.71069
_diffrn_radiation_source     'fine-focus sealed tube'
_diffrn_radiation_monochromator     graphite
_diffrn_measurement_device_type     'Bruker SMART CCD area-detector'
_diffrn_measurement_method     'phi and omega scans'
_diffrn_detector_area_resol_mean     ?
_diffrn_reflns_number     23970
_diffrn_reflns_av_R_equivalents     0.0493
_diffrn_reflns_av_sigmaI/netI     0.0483
_diffrn_reflns_theta_min     1.59
_diffrn_reflns_theta_max     25.00
_diffrn_reflns_theta_full     25.00
_diffrn_measured_fraction_theta_max     0.999
_diffrn_measured_fraction_theta_full     0.999
_diffrn_reflns_limit_h_min     -16
_diffrn_reflns_limit_h_max     16
_diffrn_reflns_limit_k_min     -11
_diffrn_reflns_limit_k_max     11
_diffrn_reflns_limit_l_min     -32
_diffrn_reflns_limit_l_max     32
_diffrn_standards_number     ?
_diffrn_standards_interval_count     ?
_diffrn_standards_interval_time     ?
_diffrn_standards_decay_%     ?
_refine_special_details
;
Refinement of <i>F</i>^2^ against ALL reflections. The weighted <i>R</i>-factor
<i>wR</i> and goodness of fit <i>S</i> are based on <i>F</i>^2^, conventional
<i>R</i>-factors <i>R</i> are based on <i>F</i>, with <i>F</i> set to zero for
negative <i>F</i>^2^. The threshold expression of <i>F</i>^2^ >
\s(<i>F</i>^2^) is used only for calculating <i>R</i>-factors(gt) <i>etc</i>.
and is not relevant to the choice of reflections for refinement.
<i>R</i>-factors based on <i>F</i>^2^ are statistically about twice as large
as those based on <i>F</i>, and <i>R</i>- factors based on ALL data will be
even larger.
;
_reflns_number_total     6097
_reflns_number_gt     3568
_reflns_threshold_expression     I>2sigma(I)
_refine_ls_structure_factor_coef     Fsqd
_refine_ls_matrix_type     full
_refine_ls_R_factor_all     0.1117
_refine_ls_R_factor_gt     0.0631
_refine_ls_wR_factor_gt     0.1630
_refine_ls_wR_factor_ref     0.1970
_refine_ls_goodness_of_fit_ref     1.044
_refine_ls_restrained_S_all     1.065
_refine_ls_number_reflns     6097
_refine_ls_number_parameters     374
_refine_ls_number_restraints     305
_refine_ls_hydrogen_treatment     constr
_refine_ls_weighting_scheme     calc
_refine_ls_weighting_details
        'calc w=1/[\s^2^(Fo^2^)+(0.0883P)^2^+10.7456P] where P=(Fo^2^+2Fc^2^)/3'
_atom_sites_solution_hydrogens     geom
_atom_sites_solution_primary     direct
_atom_sites_solution_secondary     difmap
_refine_ls_shift/su_max     0.017
_refine_ls_shift/su_mean     0.001
_refine_diff_density_max     1.440
_refine_diff_density_min     -0.947
_refine_ls_extinction_method     none
_refine_ls_extinction_coef     ?
loop_
    _atom_type_symbol
    _atom_type_description
    _atom_type_scat_dispersion_real
    _atom_type_scat_dispersion_imag
    _atom_type_scat_source
    'C' 'C' 0.0033 0.0016
                         'International Tables Vol C Tables 4.2.6.8 and 6.1.1.4'
    'H' 'H' 0.0000 0.0000
                         'International Tables Vol C Tables 4.2.6.8 and 6.1.1.4'
    'I' 'I' -0.4742 1.8119
                         'International Tables Vol C Tables 4.2.6.8 and 6.1.1.4'
    'N' 'N' 0.0061 0.0033
                         'International Tables Vol C Tables 4.2.6.8 and 6.1.1.4'
    'Zn' 'Zn' 0.2839 1.4301
                         'International Tables Vol C Tables 4.2.6.8 and 6.1.1.4'
_computing_data_collection     'SMART (Bruker, 2002)'
_computing_cell_refinement     'SAINT (Bruker, 2002)'
_computing_data_reduction     'SAINT (Bruker, 2002)'
_computing_structure_solution     'SHELXTL (Sheldrick, 2008)'
_computing_structure_refinement     'SHELXTL (Sheldrick, 2008)'
_computing_molecular_graphics     'SHELXTL (Sheldrick, 2008)'
_computing_publication_material     'SHELXTL (Sheldrick, 2008)'
loop_
    _atom_site_type_symbol
    _atom_site_label
    _atom_site_fract_x
    _atom_site_fract_y
    _atom_site_fract_z
    _atom_site_U_iso_or_equiv
    _atom_site_adp_type
    _atom_site_calc_flag
    _atom_site_refinement_flags
    _atom_site_occupancy
    _atom_site_symmetry_multiplicity
    _atom_site_disorder_assembly
    _atom_site_disorder_group
    I I1 -0.08626(6) 0.88056(8) 0.28023(3) 0.0904(3) Uani d . 1 1 . .
    I I2 -0.14470(6) 0.74792(8) 0.41847(3) 0.0923(3) Uani d . 1 1 . .
    Zn Zn2 -0.07433(8) 0.69644(10) 0.34668(4) 0.0633(3) Uani d . 1 1 . .
    N N1 -0.1561(6) 0.5329(8) 0.3044(3) 0.0682(19) Uani d U 1 1 . .
    N N2 0.0736(6) 0.6182(7) 0.3834(3) 0.0634(19) Uani d . 1 1 . .
    N N3 0.7603(9) 0.0057(13) 0.5880(5) 0.128(3) Uani d DU 1 1 . .
    N N4 -0.6764(8) -0.2949(11) 0.1114(5) 0.109(3) Uani d U 1 1 . .
    C C1 -0.2622(9) 0.5358(13) 0.2838(4) 0.092(2) Uani d U 1 1 . .
    H H1 -0.2971 0.6131 0.2879 0.110 Uiso calc R 1 1 . .
    C C2 -0.1121(10) 0.4205(11) 0.2965(4) 0.087(2) Uani d U 1 1 . .
    H H2 -0.0387 0.4174 0.3099 0.104 Uiso calc R 1 1 . .
    C C3 -0.3218(10) 0.4242(13) 0.2560(4) 0.097(2) Uani d U 1 1 . .
    H H3 -0.3952 0.4289 0.2415 0.117 Uiso calc R 1 1 . .
    C C4 -0.1640(10) 0.3098(12) 0.2709(4) 0.095(2) Uani d U 1 1 . .
    H H4 -0.1260 0.2351 0.2673 0.114 Uiso calc R 1 1 . .
    C C5 -0.2702(11) 0.3058(12) 0.2504(5) 0.098(2) Uani d DU 1 1 . .
    C C6 -0.3144(9) 0.1787(12) 0.2286(4) 0.106(2) Uani d DU 1 1 . .
    H H6 -0.2692 0.1044 0.2358 0.128 Uiso calc R 1 1 . .
    C C7 -0.4166(8) 0.1580(12) 0.1984(4) 0.099(2) Uani d DU 1 1 . .
    H H7 -0.4585 0.2355 0.1901 0.119 Uiso calc R 1 1 . .
    C C8 -0.4705(9) 0.0341(11) 0.1772(5) 0.092(2) Uani d DU 1 1 . .
    C C9 -0.4359(9) -0.1008(12) 0.1869(5) 0.095(2) Uani d U 1 1 . .
    H H9 -0.3662 -0.1185 0.2087 0.114 Uiso calc R 1 1 . .
    C C10 -0.5727(9) 0.0500(12) 0.1444(5) 0.093(2) Uani d U 1 1 . .
    H H10 -0.5982 0.1381 0.1367 0.111 Uiso calc R 1 1 . .
    C C11 -0.6412(9) -0.0537(11) 0.1217(5) 0.089(2) Uani d U 1 1 . .
    H H11 -0.7099 -0.0341 0.0990 0.106 Uiso calc R 1 1 . .
    C C12 -0.5036(9) -0.2085(12) 0.1644(5) 0.092(2) Uani d U 1 1 . .
    H H12 -0.4778 -0.2967 0.1712 0.111 Uiso calc R 1 1 . .
    C C13 -0.6097(8) -0.1874(12) 0.1319(5) 0.086(2) Uani d U 1 1 . .
    C C14 -0.7856(11) -0.2734(15) 0.0712(6) 0.133(4) Uani d DU 1 1 . .
    H H14A -0.7844 -0.1988 0.0487 0.160 Uiso calc R 1 1 . .
    H H14B -0.8076 -0.3542 0.0497 0.160 Uiso calc R 1 1 . .
    C C15 -0.8634(12) -0.2437(17) 0.0942(7) 0.155(5) Uani d DU 1 1 . .
    H H15A -0.8537 -0.3053 0.1225 0.233 Uiso calc R 1 1 . .
    H H15B -0.9334 -0.2541 0.0680 0.233 Uiso calc R 1 1 . .
    H H15C -0.8540 -0.1523 0.1071 0.233 Uiso calc R 1 1 . .
    C C16 -0.6404(10) -0.4364(14) 0.1182(5) 0.116(3) Uani d DU 1 1 . .
    H H16A -0.5705 -0.4418 0.1173 0.140 Uiso calc R 1 1 . .
    H H16B -0.6879 -0.4911 0.0898 0.140 Uiso calc R 1 1 . .
    C C17 -0.6373(11) -0.4898(15) 0.1688(5) 0.129(4) Uani d DU 1 1 . .
    H H17A -0.5780 -0.4516 0.1969 0.194 Uiso calc R 1 1 . .
    H H17B -0.6307 -0.5868 0.1693 0.194 Uiso calc R 1 1 . .
    H H17C -0.7013 -0.4655 0.1730 0.194 Uiso calc R 1 1 . .
    C C18 0.0945(8) 0.5466(10) 0.4271(4) 0.075(2) Uani d U 1 1 . .
    H H18 0.0434 0.5395 0.4413 0.090 Uiso calc R 1 1 . .
    C C19 0.1497(7) 0.6285(10) 0.3646(4) 0.075(2) Uani d U 1 1 . .
    H H19 0.1373 0.6817 0.3351 0.090 Uiso calc R 1 1 . .
    C C20 0.2454(7) 0.5636(10) 0.3872(4) 0.0739(18) Uani d U 1 1 . .
    H H20 0.2948 0.5703 0.3719 0.089 Uiso calc R 1 1 . .
    C C21 0.1918(8) 0.4819(10) 0.4519(4) 0.0741(18) Uani d U 1 1 . .
    H H21 0.2043 0.4334 0.4825 0.089 Uiso calc R 1 1 . .
    C C22 0.2689(7) 0.4886(10) 0.4323(4) 0.0712(16) Uani d U 1 1 . .
    C C23 0.3707(8) 0.4164(10) 0.4555(4) 0.0734(18) Uani d U 1 1 . .
    H H23 0.4181 0.4263 0.4392 0.088 Uiso calc R 1 1 . .
    C C24 0.3997(8) 0.3399(10) 0.4970(4) 0.0740(18) Uani d U 1 1 . .
    H H24 0.3551 0.3402 0.5151 0.089 Uiso calc R 1 1 . .
    C C25 0.4923(8) 0.2545(11) 0.5185(4) 0.0773(17) Uani d U 1 1 . .
    C C26 0.5615(9) 0.2317(11) 0.4953(4) 0.0835(18) Uani d U 1 1 . .
    H H26 0.5499 0.2723 0.4633 0.100 Uiso calc R 1 1 . .
    C C27 0.5140(8) 0.1901(12) 0.5656(4) 0.0846(19) Uani d U 1 1 . .
    H H27 0.4676 0.2027 0.5823 0.101 Uiso calc R 1 1 . .
    C C28 0.6486(8) 0.1497(12) 0.5181(4) 0.0881(19) Uani d U 1 1 . .
    H H28 0.6944 0.1384 0.5010 0.106 Uiso calc R 1 1 . .
    C C29 0.5997(8) 0.1090(12) 0.5889(4) 0.0896(19) Uani d U 1 1 . .
    H H29 0.6108 0.0700 0.6211 0.108 Uiso calc R 1 1 . .
    C C30 0.6713(9) 0.0831(13) 0.5653(5) 0.0906(19) Uani d U 1 1 . .
    C C33 0.7943(11) -0.0354(15) 0.6460(6) 0.131(3) Uani d DU 1 1 . .
    H H33A 0.8699 -0.0503 0.6624 0.157 Uiso calc R 1 1 . .
    H H33B 0.7740 0.0327 0.6656 0.157 Uiso calc R 1 1 . .
    C C34 0.7347(12) -0.1634(16) 0.6417(7) 0.152(5) Uani d DU 1 1 . .
    H H34A 0.6606 -0.1465 0.6235 0.229 Uiso calc R 1 1 . .
    H H34B 0.7474 -0.1974 0.6760 0.229 Uiso calc R 1 1 . .
    H H34C 0.7576 -0.2292 0.6228 0.229 Uiso calc R 1 1 . .
    C C31 0.8072(11) -0.0722(15) 0.5527(6) 0.142(3) Uani d DU 1 1 . .
    H H31A 0.8343 -0.1626 0.5640 0.171 Uiso d R 1 1 . .
    H H31B 0.7651 -0.0681 0.5155 0.171 Uiso d R 1 1 . .
    C C32 0.8949(11) 0.0225(17) 0.5633(7) 0.158(4) Uani d DU 1 1 . .
    H H32A 0.8684 0.1079 0.5469 0.238 Uiso calc R 1 1 . .
    H H32B 0.9440 -0.0136 0.5497 0.238 Uiso calc R 1 1 . .
    H H32C 0.9300 0.0353 0.6004 0.238 Uiso calc R 1 1 . .
loop_
    _atom_site_aniso_label
    _atom_site_aniso_U_11
    _atom_site_aniso_U_22
    _atom_site_aniso_U_33
    _atom_site_aniso_U_12
    _atom_site_aniso_U_13
    _atom_site_aniso_U_23
    I1 0.0763(5) 0.0786(5) 0.0931(6) -0.0070(4) 0.0071(4) 0.0243(4)
    I2 0.0928(6) 0.0935(6) 0.0923(6) 0.0125(4) 0.0375(4) -0.0147(4)
    Zn2 0.0576(6) 0.0539(6) 0.0683(7) -0.0019(5) 0.0132(5) -0.0030(5)
    N1 0.078(4) 0.063(4) 0.064(4) -0.015(3) 0.028(3) -0.006(3)
    N2 0.064(5) 0.051(4) 0.068(5) 0.000(3) 0.017(4) 0.004(4)
    N3 0.105(5) 0.148(6) 0.129(5) 0.035(4) 0.043(4) 0.051(5)
    N4 0.090(5) 0.093(5) 0.141(7) -0.036(5) 0.039(5) -0.038(6)
    C1 0.096(5) 0.100(5) 0.079(5) -0.029(4) 0.032(4) -0.005(4)
    C2 0.103(4) 0.078(4) 0.078(4) -0.017(3) 0.033(4) -0.010(4)
    C3 0.102(4) 0.105(4) 0.081(4) -0.035(4) 0.031(4) -0.004(4)
    C4 0.116(4) 0.086(4) 0.079(4) -0.027(3) 0.035(4) -0.012(4)
    C5 0.116(4) 0.098(4) 0.080(4) -0.038(3) 0.037(3) -0.008(3)
    C6 0.116(4) 0.108(4) 0.092(4) -0.038(4) 0.036(4) -0.013(4)
    C7 0.105(4) 0.104(4) 0.094(4) -0.035(4) 0.044(4) -0.017(4)
    C8 0.091(4) 0.092(3) 0.098(4) -0.028(3) 0.041(3) -0.018(4)
    C9 0.079(4) 0.097(4) 0.105(5) -0.024(3) 0.032(4) -0.021(4)
    C10 0.092(4) 0.082(4) 0.104(5) -0.021(3) 0.039(4) -0.019(4)
    C11 0.083(4) 0.078(4) 0.103(5) -0.015(3) 0.034(4) -0.020(4)
    C12 0.075(4) 0.088(4) 0.109(5) -0.017(3) 0.029(4) -0.021(4)
    C13 0.075(4) 0.079(4) 0.102(5) -0.017(4) 0.032(4) -0.024(4)
    C14 0.112(7) 0.117(7) 0.166(9) -0.033(6) 0.048(6) -0.035(7)
    C15 0.141(9) 0.151(10) 0.179(11) -0.027(8) 0.068(7) -0.037(9)
    C16 0.105(6) 0.110(6) 0.131(7) -0.035(5) 0.042(6) -0.040(6)
    C17 0.126(8) 0.130(9) 0.131(8) -0.034(7) 0.048(8) -0.041(7)
    C18 0.070(4) 0.073(5) 0.081(5) 0.008(4) 0.029(4) 0.013(4)
    C19 0.064(4) 0.081(5) 0.077(5) 0.006(4) 0.023(4) 0.017(4)
    C20 0.062(4) 0.080(4) 0.079(4) 0.005(3) 0.027(3) 0.013(3)
    C21 0.071(3) 0.073(4) 0.076(4) 0.009(3) 0.027(3) 0.015(3)
    C22 0.064(3) 0.071(3) 0.076(3) 0.005(3) 0.023(3) 0.010(3)
    C23 0.067(3) 0.074(4) 0.075(4) 0.006(3) 0.023(3) 0.009(3)
    C24 0.069(3) 0.078(4) 0.073(4) 0.008(3) 0.025(3) 0.009(3)
    C25 0.073(3) 0.086(4) 0.075(3) 0.015(3) 0.031(3) 0.016(3)
    C26 0.082(4) 0.097(4) 0.076(4) 0.022(3) 0.036(3) 0.023(3)
    C27 0.079(4) 0.102(4) 0.079(4) 0.021(3) 0.039(3) 0.022(3)
    C28 0.082(4) 0.109(5) 0.082(4) 0.026(3) 0.042(3) 0.029(4)
    C29 0.085(4) 0.110(5) 0.082(4) 0.026(3) 0.041(3) 0.030(4)
    C30 0.085(4) 0.112(4) 0.086(4) 0.029(3) 0.044(3) 0.033(3)
    C33 0.108(6) 0.146(7) 0.134(5) 0.029(5) 0.040(5) 0.045(6)
    C34 0.132(9) 0.147(9) 0.154(9) 0.015(7) 0.029(8) 0.027(9)
    C31 0.120(6) 0.158(7) 0.136(6) 0.032(5) 0.034(5) 0.039(6)
    C32 0.129(7) 0.164(8) 0.149(7) 0.021(5) 0.017(6) 0.042(6)
_geom_special_details
;
All e.s.d.'s (except the e.s.d. in the dihedral angle between two l.s. planes)
are estimated using the full covariance matrix. The cell e.s.d.'s are taken
into account individually in the estimation of e.s.d.'s in distances, angles
and torsion angles; correlations between e.s.d.'s in cell parameters are only
used when they are defined by crystal symmetry. An approximate (isotropic)
treatment of cell e.s.d.'s is used for estimating e.s.d.'s involving l.s.
planes.
;
loop_
    _geom_bond_atom_site_label_1
    _geom_bond_atom_site_label_2
    _geom_bond_site_symmetry_2
    _geom_bond_distance
    _geom_bond_publ_flag
    I1 Zn2 . 2.5473(17) ?
    I2 Zn2 . 2.5770(14) ?
    Zn2 N2 . 2.039(7) ?
    Zn2 N1 . 2.054(8) ?
    N1 C2 . 1.321(13) ?
    N1 C1 . 1.344(13) ?
    N2 C18 . 1.335(12) ?
    N2 C19 . 1.340(12) ?
    N3 C30 . 1.371(14) ?
    N3 C33 . 1.546(17) ?
    N3 C31 . 1.564(9) ?
    N4 C13 . 1.373(13) ?
    N4 C16 . 1.468(16) ?
    N4 C14 . 1.499(17) ?
    C1 C3 . 1.410(15) ?
    C1 H1 . 0.9300 ?
    C2 C4 . 1.347(14) ?
    C2 H2 . 0.9300 ?
    C3 C5 . 1.405(17) ?
    C3 H3 . 0.9300 ?
    C4 C5 . 1.345(17) ?
    C4 H4 . 0.9300 ?
    C5 C6 . 1.422(9) ?
    C6 C7 . 1.344(8) ?
    C6 H6 . 0.9300 ?
    C7 C8 . 1.431(9) ?
    C7 H7 . 0.9300 ?
    C8 C10 . 1.354(15) ?
    C8 C9 . 1.404(16) ?
    C9 C12 . 1.390(14) ?
    C9 H9 . 0.9300 ?
    C10 C11 . 1.368(14) ?
    C10 H10 . 0.9300 ?
    C11 C13 . 1.382(15) ?
    C11 H11 . 0.9300 ?
    C12 C13 . 1.402(15) ?
    C12 H12 . 0.9300 ?
    C14 C15 . 1.469(9) ?
    C14 H14A . 0.9700 ?
    C14 H14B . 0.9700 ?
    C15 H15A . 0.9600 ?
    C15 H15B . 0.9600 ?
    C15 H15C . 0.9600 ?
    C16 C17 . 1.486(9) ?
    C16 H16A . 0.9700 ?
    C16 H16B . 0.9700 ?
    C17 H17A . 0.9600 ?
    C17 H17B . 0.9600 ?
    C17 H17C . 0.9600 ?
    C18 C21 . 1.397(13) ?
    C18 H18 . 0.9300 ?
    C19 C20 . 1.376(13) ?
    C19 H19 . 0.9300 ?
    C20 C22 . 1.381(13) ?
    C20 H20 . 0.9300 ?
    C21 C22 . 1.366(13) ?
    C21 H21 . 0.9300 ?
    C22 C23 . 1.477(13) ?
    C23 C24 . 1.304(13) ?
    C23 H23 . 0.9300 ?
    C24 C25 . 1.448(13) ?
    C24 H24 . 0.9300 ?
    C25 C26 . 1.355(14) ?
    C25 C27 . 1.378(14) ?
    C26 C28 . 1.378(14) ?
    C26 H26 . 0.9300 ?
    C27 C29 . 1.362(14) ?
    C27 H27 . 0.9300 ?
    C28 C30 . 1.389(14) ?
    C28 H28 . 0.9300 ?
    C29 C30 . 1.398(14) ?
    C29 H29 . 0.9300 ?
    C33 C34 . 1.484(9) ?
    C33 H33A . 0.9700 ?
    C33 H33B . 0.9700 ?
    C34 H34A . 0.9600 ?
    C34 H34B . 0.9600 ?
    C34 H34C . 0.9600 ?
    C31 C32 . 1.461(9) ?
    C31 H31A . 0.9702 ?
    C31 H31B . 0.9698 ?
    C32 H32A . 0.9600 ?
    C32 H32B . 0.9600 ?
    C32 H32C . 0.9600 ?
loop_
    _geom_angle_atom_site_label_1
    _geom_angle_atom_site_label_2
    _geom_angle_atom_site_label_3
    _geom_angle_site_symmetry_1
    _geom_angle_site_symmetry_3
    _geom_angle
    _geom_angle_publ_flag
    N2 Zn2 N1 . . 102.0(3) ?
    N2 Zn2 I1 . . 113.9(2) ?
    N1 Zn2 I1 . . 106.1(2) ?
    N2 Zn2 I2 . . 106.6(2) ?
    N1 Zn2 I2 . . 108.1(2) ?
    I1 Zn2 I2 . . 118.71(6) ?
    C2 N1 C1 . . 115.9(9) ?
    C2 N1 Zn2 . . 124.7(7) ?
    C1 N1 Zn2 . . 119.4(8) ?
    C18 N2 C19 . . 117.8(8) ?
    C18 N2 Zn2 . . 118.6(7) ?
    C19 N2 Zn2 . . 123.5(6) ?
    C30 N3 C33 . . 118.8(11) ?
    C30 N3 C31 . . 119.6(11) ?
    C33 N3 C31 . . 119.4(11) ?
    C13 N4 C16 . . 122.9(11) ?
    C13 N4 C14 . . 121.0(11) ?
    C16 N4 C14 . . 114.9(10) ?
    N1 C1 C3 . . 121.4(12) ?
    N1 C1 H1 . . 119.3 ?
    C3 C1 H1 . . 119.3 ?
    N1 C2 C4 . . 125.9(12) ?
    N1 C2 H2 . . 117.1 ?
    C4 C2 H2 . . 117.1 ?
    C5 C3 C1 . . 119.9(12) ?
    C5 C3 H3 . . 120.1 ?
    C1 C3 H3 . . 120.1 ?
    C5 C4 C2 . . 120.8(13) ?
    C5 C4 H4 . . 119.6 ?
    C2 C4 H4 . . 119.6 ?
    C4 C5 C3 . . 116.1(10) ?
    C4 C5 C6 . . 114.8(12) ?
    C3 C5 C6 . . 129.0(12) ?
    C7 C6 C5 . . 124.7(12) ?
    C7 C6 H6 . . 117.6 ?
    C5 C6 H6 . . 117.6 ?
    C6 C7 C8 . . 129.4(12) ?
    C6 C7 H7 . . 115.3 ?
    C8 C7 H7 . . 115.3 ?
    C10 C8 C9 . . 115.1(10) ?
    C10 C8 C7 . . 114.5(11) ?
    C9 C8 C7 . . 130.3(12) ?
    C12 C9 C8 . . 121.4(11) ?
    C12 C9 H9 . . 119.3 ?
    C8 C9 H9 . . 119.3 ?
    C8 C10 C11 . . 124.9(12) ?
    C8 C10 H10 . . 117.5 ?
    C11 C10 H10 . . 117.5 ?
    C10 C11 C13 . . 120.9(11) ?
    C10 C11 H11 . . 119.5 ?
    C13 C11 H11 . . 119.5 ?
    C9 C12 C13 . . 121.6(12) ?
    C9 C12 H12 . . 119.2 ?
    C13 C12 H12 . . 119.2 ?
    N4 C13 C11 . . 123.1(11) ?
    N4 C13 C12 . . 120.9(11) ?
    C11 C13 C12 . . 116.0(10) ?
    C15 C14 N4 . . 113.0(14) ?
    C15 C14 H14A . . 109.0 ?
    N4 C14 H14A . . 109.0 ?
    C15 C14 H14B . . 109.0 ?
    N4 C14 H14B . . 109.0 ?
    H14A C14 H14B . . 107.8 ?
    C14 C15 H15A . . 109.5 ?
    C14 C15 H15B . . 109.5 ?
    H15A C15 H15B . . 109.5 ?
    C14 C15 H15C . . 109.5 ?
    H15A C15 H15C . . 109.5 ?
    H15B C15 H15C . . 109.5 ?
    N4 C16 C17 . . 110.1(12) ?
    N4 C16 H16A . . 109.6 ?
    C17 C16 H16A . . 109.6 ?
    N4 C16 H16B . . 109.6 ?
    C17 C16 H16B . . 109.6 ?
    H16A C16 H16B . . 108.2 ?
    C16 C17 H17A . . 109.5 ?
    C16 C17 H17B . . 109.5 ?
    H17A C17 H17B . . 109.5 ?
    C16 C17 H17C . . 109.5 ?
    H17A C17 H17C . . 109.5 ?
    H17B C17 H17C . . 109.5 ?
    N2 C18 C21 . . 121.3(9) ?
    N2 C18 H18 . . 119.3 ?
    C21 C18 H18 . . 119.3 ?
    N2 C19 C20 . . 122.6(9) ?
    N2 C19 H19 . . 118.7 ?
    C20 C19 H19 . . 118.7 ?
    C19 C20 C22 . . 120.6(9) ?
    C19 C20 H20 . . 119.7 ?
    C22 C20 H20 . . 119.7 ?
    C22 C21 C18 . . 121.4(9) ?
    C22 C21 H21 . . 119.3 ?
    C18 C21 H21 . . 119.3 ?
    C21 C22 C20 . . 116.2(9) ?
    C21 C22 C23 . . 123.4(9) ?
    C20 C22 C23 . . 120.3(9) ?
    C24 C23 C22 . . 125.4(10) ?
    C24 C23 H23 . . 117.3 ?
    C22 C23 H23 . . 117.3 ?
    C23 C24 C25 . . 128.3(10) ?
    C23 C24 H24 . . 115.8 ?
    C25 C24 H24 . . 115.8 ?
    C26 C25 C27 . . 116.0(9) ?
    C26 C25 C24 . . 124.5(10) ?
    C27 C25 C24 . . 119.5(9) ?
    C25 C26 C28 . . 121.5(10) ?
    C25 C26 H26 . . 119.2 ?
    C28 C26 H26 . . 119.2 ?
    C29 C27 C25 . . 123.5(10) ?
    C29 C27 H27 . . 118.3 ?
    C25 C27 H27 . . 118.3 ?
    C26 C28 C30 . . 123.3(10) ?
    C26 C28 H28 . . 118.3 ?
    C30 C28 H28 . . 118.3 ?
    C27 C29 C30 . . 121.3(10) ?
    C27 C29 H29 . . 119.4 ?
    C30 C29 H29 . . 119.4 ?
    N3 C30 C28 . . 122.3(10) ?
    N3 C30 C29 . . 123.3(10) ?
    C28 C30 C29 . . 114.3(10) ?
    C34 C33 N3 . . 101.7(13) ?
    C34 C33 H33A . . 111.4 ?
    N3 C33 H33A . . 111.4 ?
    C34 C33 H33B . . 111.4 ?
    N3 C33 H33B . . 111.4 ?
    H33A C33 H33B . . 109.3 ?
    C33 C34 H34A . . 109.5 ?
    C33 C34 H34B . . 109.5 ?
    H34A C34 H34B . . 109.5 ?
    C33 C34 H34C . . 109.5 ?
    H34A C34 H34C . . 109.5 ?
    H34B C34 H34C . . 109.5 ?
    C32 C31 N3 . . 93.8(12) ?
    C32 C31 H31A . . 109.8 ?
    N3 C31 H31A . . 116.6 ?
    C32 C31 H31B . . 107.1 ?
    N3 C31 H31B . . 115.2 ?
    H31A C31 H31B . . 112.3 ?
    C31 C32 H32A . . 109.5 ?
    C31 C32 H32B . . 109.4 ?
    H32A C32 H32B . . 109.5 ?
    C31 C32 H32C . . 109.5 ?
    H32A C32 H32C . . 109.5 ?
    H32B C32 H32C . . 109.5 ?
loop_
    _geom_torsion_atom_site_label_1
    _geom_torsion_atom_site_label_2
    _geom_torsion_atom_site_label_3
    _geom_torsion_atom_site_label_4
    _geom_torsion_site_symmetry_1
    _geom_torsion_site_symmetry_2
    _geom_torsion_site_symmetry_3
    _geom_torsion_site_symmetry_4
    _geom_torsion
    _geom_torsion_publ_flag
    N2 Zn2 N1 C2 . . . . -12.9(9) ?
    I1 Zn2 N1 C2 . . . . 106.6(8) ?
    I2 Zn2 N1 C2 . . . . -125.0(8) ?
    N2 Zn2 N1 C1 . . . . 165.5(7) ?
    I1 Zn2 N1 C1 . . . . -75.0(7) ?
    I2 Zn2 N1 C1 . . . . 53.3(8) ?
    N1 Zn2 N2 C18 . . . . -82.1(7) ?
    I1 Zn2 N2 C18 . . . . 164.0(6) ?
    I2 Zn2 N2 C18 . . . . 31.1(7) ?
    N1 Zn2 N2 C19 . . . . 94.1(8) ?
    I1 Zn2 N2 C19 . . . . -19.8(8) ?
    I2 Zn2 N2 C19 . . . . -152.6(7) ?
    C2 N1 C1 C3 . . . . 0.7(15) ?
    Zn2 N1 C1 C3 . . . . -177.8(8) ?
    C1 N1 C2 C4 . . . . -1.4(16) ?
    Zn2 N1 C2 C4 . . . . 177.0(9) ?
    N1 C1 C3 C5 . . . . 1.2(17) ?
    N1 C2 C4 C5 . . . . 0.0(19) ?
    C2 C4 C5 C3 . . . . 2.0(18) ?
    C2 C4 C5 C6 . . . . -174.6(11) ?
    C1 C3 C5 C4 . . . . -2.6(17) ?
    C1 C3 C5 C6 . . . . 173.5(11) ?
    C4 C5 C6 C7 . . . . -167.9(12) ?
    C3 C5 C6 C7 . . . . 16(2) ?
    C5 C6 C7 C8 . . . . -175.7(12) ?
    C6 C7 C8 C10 . . . . -174.5(13) ?
    C6 C7 C8 C9 . . . . 9(2) ?
    C10 C8 C9 C12 . . . . -0.8(18) ?
    C7 C8 C9 C12 . . . . 175.8(12) ?
    C9 C8 C10 C11 . . . . 0.8(19) ?
    C7 C8 C10 C11 . . . . -176.4(11) ?
    C8 C10 C11 C13 . . . . 1.1(19) ?
    C8 C9 C12 C13 . . . . -1.0(19) ?
    C16 N4 C13 C11 . . . . 174.0(12) ?
    C14 N4 C13 C11 . . . . 7.3(18) ?
    C16 N4 C13 C12 . . . . -5.3(18) ?
    C14 N4 C13 C12 . . . . -172.0(12) ?
    C10 C11 C13 N4 . . . . 177.8(12) ?
    C10 C11 C13 C12 . . . . -2.9(17) ?
    C9 C12 C13 N4 . . . . -177.8(12) ?
    C9 C12 C13 C11 . . . . 2.8(18) ?
    C13 N4 C14 C15 . . . . -86.0(16) ?
    C16 N4 C14 C15 . . . . 106.3(14) ?
    C13 N4 C16 C17 . . . . 84.5(15) ?
    C14 N4 C16 C17 . . . . -108.1(13) ?
    C19 N2 C18 C21 . . . . -1.3(14) ?
    Zn2 N2 C18 C21 . . . . 175.2(7) ?
    C18 N2 C19 C20 . . . . 3.0(14) ?
    Zn2 N2 C19 C20 . . . . -173.3(8) ?
    N2 C19 C20 C22 . . . . -2.9(16) ?
    N2 C18 C21 C22 . . . . -0.5(16) ?
    C18 C21 C22 C20 . . . . 0.7(15) ?
    C18 C21 C22 C23 . . . . -176.7(9) ?
    C19 C20 C22 C21 . . . . 0.9(15) ?
    C19 C20 C22 C23 . . . . 178.4(10) ?
    C21 C22 C23 C24 . . . . -0.6(17) ?
    C20 C22 C23 C24 . . . . -178.0(11) ?
    C22 C23 C24 C25 . . . . 172.4(10) ?
    C23 C24 C25 C26 . . . . -5.9(19) ?
    C23 C24 C25 C27 . . . . 174.3(11) ?
    C27 C25 C26 C28 . . . . -0.6(18) ?
    C24 C25 C26 C28 . . . . 179.6(11) ?
    C26 C25 C27 C29 . . . . 0.8(19) ?
    C24 C25 C27 C29 . . . . -179.4(11) ?
    C25 C26 C28 C30 . . . . 1(2) ?
    C25 C27 C29 C30 . . . . -1(2) ?
    C33 N3 C30 C28 . . . . 165.0(13) ?
    C31 N3 C30 C28 . . . . -32(2) ?
    C33 N3 C30 C29 . . . . -11(2) ?
    C31 N3 C30 C29 . . . . 152.4(13) ?
    C26 C28 C30 N3 . . . . -177.8(13) ?
    C26 C28 C30 C29 . . . . -2(2) ?
    C27 C29 C30 N3 . . . . 177.9(13) ?
    C27 C29 C30 C28 . . . . 1.8(19) ?
    C30 N3 C33 C34 . . . . 88.2(16) ?
    C31 N3 C33 C34 . . . . -75.0(16) ?
    C30 N3 C31 C32 . . . . 104.9(14) ?
    C33 N3 C31 C32 . . . . -92.0(14) ?
data_global
_journal_date_recd_electronic     2012-11-23
_journal_date_accepted     2013-01-17
_journal_name_full     'Acta Crystallographica, Section E'
_journal_year     2013
_journal_volume     69
_journal_issue      3
_journal_page_first     m135
_journal_page_last     m135
_journal_paper_category     QM
_journal_paper_doi     10.1107/S1600536813001736
_journal_coeditor_code     LR2093
_publ_contact_author
;
      Yu-Peng Tian
      Department of Chemistry, Anhui University,
      Hefei 230039,
      People's Republic of China
;
_publ_contact_author_email     'yptian@ahu.edu.cn'
_publ_contact_author_fax     '086 0551 5107342'
_publ_contact_author_phone     '086 0551 5108151'
_publ_section_title
;
Bis(4-{2-[4-(diethylamino)phenyl]ethenyl}pyridine-\k<i>N</i>)diiodididozinc
;
loop_
    _publ_author_name
    _publ_author_address
    'Nie, Cui-Yun'
;     Department of Chemistry, Anhui University
      Hefei 230039
      Peoples Republic of China
      Key Laboratory of Functional Inorganic Materials
      Chemistry
      Hefei 230039
      Peoples Republic of China
;
    'Tian, Yu-Peng'
;     Department of Chemistry, Anhui University
      Hefei 230039
      Peoples Republic of China
      Key Laboratory of Functional Inorganic Materials
      Chemistry
      Hefei 230039
      Peoples Republic of China
;
