# Supplementary material for: Bis(4-{2-[4-(diethyl­amino)­phen­yl]ethen­yl}pyridine-κN)diiodidozinc
Source: Acta Crystallogr Sect E Struct Rep Online. 2013 Feb 2;69(Pt 3):m135. doi: 10.1107/S1600536813001736 (PMC3588506; doi:10.1107/S1600536813001736)
Supplement: Supplementary file 2 [file e-69-0m135-Isup2.hkl]

# 
# h,k,l, Fc-squared, Fo-squared, sigma(Fo-squared) and status flag 
# 
data_I
_shelx_title ' zni2   'p_1_21/c_1'
_shelx_refln_list_code          4 
_shelx_F_calc_maximum      491.49 
_exptl_crystal_F_000      1632.00 
_reflns_d_resolution_high  0.8409 
 
loop_ 
 _symmetry_equiv_pos_as_xyz 
 'x, y, z' 
 '-x, y+1/2, -z+1/2' 
 '-x, -y, -z' 
 'x, -y-1/2, z-1/2' 
 
_cell_length_a    13.7240 
_cell_length_b     9.8610 
_cell_length_c    27.7420 
_cell_angle_alpha  90.000 
_cell_angle_beta  112.693 
_cell_angle_gamma  90.000 
 
_shelx_F_squared_multiplier     1.000 
 
loop_ 
 _refln_index_h 
 _refln_index_k 
 _refln_index_l 
 _refln_F_squared_calc 
 _refln_F_squared_meas 
 _refln_F_squared_sigma 
 _refln_observed_status 
   1   0   0    41992.16    25430.20    739.26 o 
   2   0   0      282.82       37.43     21.55 o 
   3   0   0    36017.71    40232.86    697.82 o 
   4   0   0    95146.16   109033.52   1851.58 o 
   5   0   0    43923.74    42462.26    755.01 o 
   6   0   0    12894.21    11458.05    282.41 o 
   7   0   0     4810.30     4857.33    143.04 o 
   8   0   0      315.37      141.80     45.29 o 
   9   0   0     1361.12     1331.26     93.52 o 
  10   0   0       73.81      183.32     58.49 o 
  11   0   0      505.68      316.26     90.66 o 
  12   0   0     3221.59     2886.54    201.50 o 
  13   0   0     1753.62     1741.64    275.94 o 
  14   0   0      914.93     1003.65    202.78 o 
  15   0   0       64.62       72.80     97.56 o 
   1   1   0     9443.53    11000.90    151.89 o 
   2   1   0   141647.31   160667.94   1904.18 o 
   3   1   0    46642.09    50038.40    610.23 o 
   4   1   0     4780.81     5390.98     91.11 o 
   5   1   0        5.73       83.83     22.68 o 
   6   1   0     1611.39     2312.13     62.83 o 
   7   1   0     2757.89     2500.31     86.50 o 
   8   1   0       74.21       10.51     32.83 o 
   9   1   0      735.38      693.35     56.06 o 
  10   1   0     2643.16     2912.46    140.06 o 
  11   1   0     1944.26     1916.72    109.68 o 
  12   1   0      622.32      341.12     60.44 o 
  13   1   0       38.68       32.09     61.65 o 
  14   1   0      216.31      213.72     72.88 o 
  15   1   0      392.42      393.89     86.50 o 
   0   2   0    21988.28    23783.36    415.44 o 
   1   2   0    12072.95    13504.11    175.25 o 
   2   2   0     7792.72     9581.40    144.45 o 
   3   2   0    24148.55    25901.77    359.41 o 
   4   2   0     9521.91    10353.64    150.55 o 
   5   2   0     6242.54     5706.42    100.72 o 
   6   2   0     2814.62     2681.33     69.43 o 
   7   2   0     2104.50     1425.37     58.28 o 
   8   2   0        1.07       14.42     28.62 o 
   9   2   0     1835.98     1795.61     88.15 o 
  10   2   0      759.07      580.52     61.61 o 
  11   2   0     1211.38     1540.12     94.20 o 
  12   2   0      132.93       20.41     48.27 o 
  13   2   0      586.69      635.64     85.25 o 
  14   2   0      500.48      641.62     91.94 o 
   1   3   0     4169.17     3732.42     67.49 o 
   2   3   0     5055.37     5191.51    134.50 o 
   3   3   0      449.44      286.28     24.31 o 
   4   3   0      104.02       20.11     15.63 o 
   5   3   0    14024.42    16063.40    226.94 o 
   6   3   0     1449.75     1472.53     61.10 o 
   7   3   0      720.92      921.88     47.53 o 
   8   3   0     3586.46     3117.20    130.04 o 
   9   3   0     4851.98     4968.83    134.29 o 
  10   3   0      232.59      228.84     51.37 o 
  11   3   0      347.63      374.14     59.78 o 
  12   3   0     1238.17     1266.32     90.93 o 
  13   3   0      246.06      322.65     63.39 o 
  14   3   0       61.37       24.21     64.19 o 
   0   4   0     3183.17     3167.56     90.36 o 
   1   4   0      280.45      726.08     34.10 o 
   2   4   0     8556.21     8357.01    201.47 o 
   3   4   0    21454.81    23233.82    308.72 o 
   4   4   0      273.35      430.37     31.78 o 
   5   4   0     2155.20     2700.13     87.09 o 
   6   4   0    15457.49    14262.26    233.25 o 
   7   4   0     9425.83     9515.28    187.60 o 
   8   4   0     2325.20     2407.28    127.78 o 
   9   4   0      293.57      449.92     56.88 o 
  10   4   0     2653.23     2526.41    109.68 o 
  11   4   0     1498.95     1924.87    175.80 o 
  12   4   0      405.05      359.45     65.91 o 
  13   4   0       28.72      116.66     66.62 o 
  14   4   0       33.48      128.86     63.69 o 
   1   5   0     1694.91     1465.58     52.79 o 
   2   5   0     2260.59     2566.41     68.30 o 
   3   5   0     1351.40     1674.87     57.40 o 
   4   5   0    10529.08     9722.68    157.55 o 
   5   5   0     8938.17     8869.13    149.82 o 
   6   5   0     1667.01     1860.14     83.18 o 
   7   5   0      952.22     1148.78     71.22 o 
   8   5   0     5330.09     4754.39    191.44 o 
   9   5   0     2442.17     2233.80    105.77 o 
  10   5   0      271.24      336.69     59.89 o 
  11   5   0        5.10       19.10     49.55 o 
  12   5   0      164.54      208.09     66.21 o 
  13   5   0      142.03      152.51     77.16 o 
   0   6   0     4358.39     4675.26    167.21 o 
   1   6   0     1199.67     1009.84     52.42 o 
   2   6   0       58.50       89.88     32.17 o 
   3   6   0     4518.80     4613.47     99.05 o 
   4   6   0     3940.32     3910.25     92.70 o 
   5   6   0      241.21      221.58     55.36 o 
   6   6   0     1230.24     1542.67     81.40 o 
   7   6   0     1587.80     1653.24     87.20 o 
   8   6   0      664.06      703.07     66.87 o 
   9   6   0      145.09       81.96     47.88 o 
  10   6   0      104.72       70.63     49.33 o 
  11   6   0      131.81       51.64     52.76 o 
  12   6   0        7.91       30.70     56.85 o 
   1   7   0     2438.78     2032.22    107.86 o 
   2   7   0     2347.07     2722.30    101.21 o 
   3   7   0     1797.64     1556.46     78.64 o 
   4   7   0       15.80       64.07     43.35 o 
   5   7   0     1903.50     2005.39    104.01 o 
   6   7   0     1373.33     1434.53     93.15 o 
   7   7   0      164.02      102.86     52.60 o 
   8   7   0       84.65       76.65     53.82 o 
   9   7   0      239.90      225.18     64.72 o 
  10   7   0       18.28      123.29     61.07 o 
  11   7   0       11.21      -44.34     59.46 o 
  12   7   0        2.14      -27.75     62.94 o 
   0   8   0     1323.75     1565.80    195.08 o 
   1   8   0     1873.38     1481.70    146.56 o 
   2   8   0        5.03        6.02     41.48 o 
   3   8   0     1959.13     1781.87    119.22 o 
   4   8   0     1182.64     1236.71    105.58 o 
   5   8   0      256.98      239.53     69.36 o 
   6   8   0        2.27      -64.97     53.19 o 
   7   8   0      436.47      529.94     89.00 o 
   8   8   0      123.07      178.18     73.41 o 
   9   8   0        7.51      -38.87     66.04 o 
  10   8   0        0.01      -38.20     71.61 o 
  11   8   0        0.04       30.02     79.04 o 
   1   9   0      625.04      662.04    151.81 o 
   2   9   0      214.37      138.05     64.19 o 
   3   9   0       65.88       82.92     61.58 o 
   4   9   0      409.23      557.73     89.22 o 
   5   9   0      733.69      514.27    115.77 o 
   6   9   0      447.14      523.52     88.83 o 
   7   9   0        1.51        3.10     66.12 o 
   8   9   0      184.35      194.85     96.86 o 
   9   9   0      180.48       80.65    104.42 o 
   0  10   0      103.17       66.74    110.38 o 
   1  10   0      194.34      250.32     71.86 o 
   2  10   0      251.79      266.00     78.00 o 
   3  10   0      259.13      299.93     79.73 o 
   4  10   0       22.26      -47.38     62.51 o 
   5  10   0      281.29      456.75    102.82 o 
   6  10   0      603.79      724.33    104.88 o 
   7  10   0      527.44      548.19    103.46 o 
   1  11   0       40.65       36.50     98.81 o 
   2  11   0      161.57      114.82     79.16 o 
   3  11   0      243.33      280.22     85.66 o 
   4  11   0      475.65      686.21    106.01 o 
   5  11   0      257.48      182.13     84.38 o 
 -15   1   1       24.63       79.32     68.74 o 
 -14   1   1       80.81       78.76     65.28 o 
 -13   1   1       55.76       89.29     63.64 o 
 -12   1   1       66.56      143.01     51.57 o 
 -11   1   1       48.15       76.02     47.01 o 
 -10   1   1      220.08      163.07     51.26 o 
  -9   1   1      105.18      183.66     39.14 o 
  -8   1   1     2548.72     2605.71     77.39 o 
  -7   1   1     2610.10     2158.94     64.83 o 
  -6   1   1       23.11       98.25     23.16 o 
  -5   1   1     1112.05     1198.64     42.88 o 
  -4   1   1     5794.33     5469.58     93.56 o 
  -3   1   1    23874.60    24189.63    333.51 o 
  -2   1   1      154.22       96.43     16.00 o 
  -1   1   1       88.87       72.60      9.18 o 
   0   1   1      602.66      613.69     22.51 o 
   1   1   1        4.08      -10.99      7.32 o 
   2   1   1     6640.84     7120.14    100.79 o 
   3   1   1    12364.87    15425.21    205.61 o 
   4   1   1     5094.26     5928.04     99.55 o 
   5   1   1     1979.20     2253.64     64.51 o 
   6   1   1     1075.13     1118.51     53.24 o 
   7   1   1      424.14      583.55     69.99 o 
   8   1   1     3231.88     3030.26    135.41 o 
   9   1   1     2797.71     2877.09     88.85 o 
  10   1   1      783.85      888.65     71.16 o 
  11   1   1        5.74       61.65     50.32 o 
  12   1   1       98.07      202.48     55.11 o 
  13   1   1      154.51      121.60     76.69 o 
  14   1   1      193.95      387.80     78.13 o 
 -15   2   1       53.41       47.35     90.40 o 
 -14   2   1       48.60      -65.06     58.99 o 
 -13   2   1        0.04        8.11     62.93 o 
 -12   2   1       67.00      136.47     52.89 o 
 -11   2   1      445.45      431.66     62.33 o 
 -10   2   1     1343.28     1429.71     83.85 o 
  -9   2   1      458.56      487.57     52.89 o 
  -8   2   1       83.35      -17.83     37.50 o 
  -7   2   1      740.39      510.06     41.13 o 
  -6   2   1     1313.79     1262.94     69.26 o 
  -5   2   1     9684.62     9630.95    146.19 o 
  -4   2   1     7573.76     6850.40    106.69 o 
  -3   2   1      900.14      722.45     31.38 o 
  -2   2   1      986.62     1398.72     35.01 o 
  -1   2   1     9047.10     7552.37    115.54 o 
   0   2   1     8730.29     8723.35    117.77 o 
   1   2   1     2245.34     2169.19     43.65 o 
   2   2   1    36472.82    42284.23    631.28 o 
   3   2   1     1623.21     1116.29     43.28 o 
   4   2   1     5950.74     5193.81     91.89 o 
   5   2   1     3073.98     2828.86     67.20 o 
   6   2   1     6923.79     7041.68    125.62 o 
   7   2   1     3417.66     3433.10     85.58 o 
   8   2   1        6.18      -23.94     28.19 o 
   9   2   1      525.81      661.15     72.31 o 
  10   2   1     1473.62     1353.12     84.06 o 
  11   2   1     1230.19     1107.38    111.25 o 
  12   2   1      304.39      425.99     64.11 o 
  13   2   1       36.80       81.96     61.19 o 
  14   2   1        1.85       19.04     60.95 o 
 -14   3   1        0.66        0.32     77.34 o 
 -13   3   1       19.53       45.62     50.83 o 
 -12   3   1        6.08       27.01     47.93 o 
 -11   3   1       15.53      -42.52     42.28 o 
 -10   3   1      311.21      189.52     48.80 o 
  -9   3   1       10.36       29.51     38.89 o 
  -8   3   1       73.97       11.73     33.95 o 
  -7   3   1        7.05      -28.07     24.11 o 
  -6   3   1       34.99      142.55     23.42 o 
  -5   3   1      608.01     1013.46     47.02 o 
  -4   3   1     2624.87     3131.08     90.66 o 
  -3   3   1     1456.51     1365.52     40.92 o 
  -2   3   1      114.58       88.56     18.35 o 
  -1   3   1      140.22      121.00     18.74 o 
   0   3   1      226.82      129.83     18.34 o 
   1   3   1     6726.33     5869.90    101.05 o 
   2   3   1     7796.34     8469.94    136.61 o 
   3   3   1     1312.30     1760.36     64.48 o 
   4   3   1      589.47      587.70     32.34 o 
   5   3   1        2.58       25.83     23.92 o 
   6   3   1     2385.24     2342.99     66.26 o 
   7   3   1     1113.45     1229.36     56.41 o 
   8   3   1     1036.50      933.74     64.71 o 
   9   3   1     1241.85     1087.40     74.44 o 
  10   3   1      201.10      201.66     49.38 o 
  11   3   1       34.08       32.82     47.13 o 
  12   3   1      229.18      117.63     53.64 o 
  13   3   1      338.24      453.04     71.30 o 
  14   3   1      128.27      114.38     70.59 o 
 -14   4   1       11.06       48.14     59.06 o 
 -13   4   1       82.84       91.68     58.53 o 
 -12   4   1      438.76      464.05     68.24 o 
 -11   4   1      539.00      531.49     65.99 o 
 -10   4   1      479.39      624.30     63.31 o 
  -9   4   1      557.97      622.88     61.05 o 
  -8   4   1      276.14      314.52     48.18 o 
  -7   4   1     1891.33     1847.13     82.19 o 
  -6   4   1     2995.59     2856.99     69.45 o 
  -5   4   1     6318.23     6372.72    112.18 o 
  -4   4   1     8899.83    10671.85    175.24 o 
  -3   4   1      281.69      247.85     25.66 o 
  -2   4   1      701.51      594.12     32.66 o 
  -1   4   1     1612.67     1641.41     52.58 o 
   0   4   1     4265.42     2896.01     61.32 o 
   1   4   1     9909.05    10679.82    169.69 o 
   2   4   1     9885.32     9902.70    149.51 o 
   3   4   1     5947.13     5959.79    141.50 o 
   4   4   1       42.04       22.69     21.17 o 
   5   4   1      420.57      291.98     31.94 o 
   6   4   1     1188.11     1260.10     67.69 o 
   7   4   1     1297.21     1231.55     71.62 o 
   8   4   1     3649.21     4140.34    121.90 o 
   9   4   1      122.29      141.01     52.86 o 
  10   4   1      160.14       87.47     49.61 o 
  11   4   1       15.94       29.12     48.30 o 
  12   4   1       15.96       65.66     79.47 o 
  13   4   1      183.51      168.90     66.79 o 
 -13   5   1      187.26      158.08     61.37 o 
 -12   5   1       65.53       72.09     55.24 o 
 -11   5   1      298.28      180.93     55.90 o 
 -10   5   1     1550.83     1635.05    116.27 o 
  -9   5   1     3847.99     3479.28    131.28 o 
  -8   5   1     4134.81     4539.87    144.48 o 
  -7   5   1     3492.41     3406.48    144.28 o 
  -6   5   1      326.38      200.52     40.78 o 
  -5   5   1     2127.17     1923.61     61.40 o 
  -4   5   1     3363.02     3606.72     91.40 o 
  -3   5   1    14165.07    14243.36    207.25 o 
  -2   5   1    24814.35    21978.21    500.55 o 
  -1   5   1    15605.46    15648.53    219.95 o 
   0   5   1     2420.71     2692.00     65.57 o 
   1   5   1     1209.52     1546.88     69.67 o 
   2   5   1    13512.46    12623.73    188.11 o 
   3   5   1    15140.49    14988.92    353.13 o 
   4   5   1     9549.92     9069.97    150.85 o 
   5   5   1     5972.22     5528.83    128.57 o 
   6   5   1      876.81     1178.04     87.00 o 
   7   5   1      259.01      239.87     55.61 o 
   8   5   1      346.33      541.01     59.90 o 
   9   5   1      594.26      471.86     60.49 o 
  10   5   1     2550.47     2472.67    117.03 o 
  11   5   1     1116.90     1328.86     94.05 o 
  12   5   1      267.21      226.59     64.85 o 
  13   5   1        0.63       17.08     58.79 o 
 -13   6   1      307.02      331.79     80.11 o 
 -12   6   1      848.43      636.25     88.26 o 
 -11   6   1     1666.59     1674.15    103.76 o 
 -10   6   1      847.29      935.24     89.48 o 
  -9   6   1      333.63      412.69     58.12 o 
  -8   6   1      879.19      797.04     68.34 o 
  -7   6   1     3659.87     3971.20    120.01 o 
  -6   6   1     6134.44     6126.49    143.36 o 
  -5   6   1     7443.81     7991.55    164.77 o 
  -4   6   1     4829.07     4542.94    103.51 o 
  -3   6   1     1070.35     1012.59     49.56 o 
  -2   6   1        3.82       38.26     30.76 o 
  -1   6   1     3900.55     3750.98     84.45 o 
   0   6   1    16478.52    15573.43    281.32 o 
   1   6   1    15851.61    16059.66    232.55 o 
   2   6   1     9693.31     9476.49    157.79 o 
   3   6   1     1292.36     1220.94     56.39 o 
   4   6   1      296.91      288.28     37.81 o 
   5   6   1     2296.32     2400.90     88.58 o 
   6   6   1     4960.22     5565.92    140.46 o 
   7   6   1     2122.81     2168.16     98.90 o 
   8   6   1     2262.19     2352.10    106.73 o 
   9   6   1      281.22      274.13     51.82 o 
  10   6   1       17.43      -12.05     48.86 o 
  11   6   1       67.89      -38.15     51.48 o 
  12   6   1      299.12      376.07     70.36 o 
 -12   7   1        4.24       -0.86     66.24 o 
 -11   7   1       62.92        2.33     61.26 o 
 -10   7   1      587.02      561.10     81.14 o 
  -9   7   1     1213.87     1355.60    104.67 o 
  -8   7   1      206.40      156.11     57.66 o 
  -7   7   1      619.58      814.61     95.96 o 
  -6   7   1       44.57       36.52     48.83 o 
  -5   7   1      152.40      180.36     51.68 o 
  -4   7   1      844.46      740.80     67.52 o 
  -3   7   1     3754.60     3781.08    128.55 o 
  -2   7   1     3677.76     4560.82    131.16 o 
  -1   7   1     3333.09     3266.40    109.31 o 
   0   7   1      545.93      457.21     52.44 o 
   1   7   1      308.71      317.28     49.36 o 
   2   7   1     1159.07     1154.56     75.19 o 
   3   7   1     3582.92     3702.51    118.12 o 
   4   7   1     2492.90     2254.09    103.13 o 
   5   7   1     1030.01     1230.60     88.55 o 
   6   7   1      267.07      355.40     58.69 o 
   7   7   1       45.25       47.19     48.57 o 
   8   7   1      169.37      157.81     91.53 o 
   9   7   1      257.54      204.96     63.15 o 
  10   7   1      365.19      471.42    113.49 o 
  11   7   1      291.65      299.12     75.26 o 
 -11   8   1       15.52      -54.81     76.55 o 
 -10   8   1        0.49      -15.57     70.47 o 
  -9   8   1       21.72        7.96     69.13 o 
  -8   8   1       56.99       36.76     62.83 o 
  -7   8   1      290.02      246.73     78.58 o 
  -6   8   1        4.08      -10.95     56.02 o 
  -5   8   1       20.90       -6.59     57.37 o 
  -4   8   1        9.27      -11.98     52.65 o 
  -3   8   1       32.24       56.35     68.40 o 
  -2   8   1        5.17      -18.40     46.49 o 
  -1   8   1        3.65      -39.36     42.29 o 
   0   8   1      311.97      128.20     41.38 o 
   1   8   1      168.01       65.70     47.76 o 
   2   8   1        3.48       -9.90     42.39 o 
   3   8   1      214.68      229.87     63.85 o 
   4   8   1       57.99       23.82     57.47 o 
   5   8   1       51.40       56.51     84.11 o 
   6   8   1       17.24       37.26     92.86 o 
   7   8   1        4.24       66.60     66.52 o 
   8   8   1       85.05       37.09     67.37 o 
   9   8   1       68.16       48.46     82.96 o 
  10   8   1       52.21      110.86     80.25 o 
  -9   9   1       30.69        7.55     71.46 o 
  -8   9   1      116.77      181.05     81.21 o 
  -7   9   1       97.39      145.76    116.90 o 
  -6   9   1      173.21      178.84     71.52 o 
  -5   9   1       25.20      -48.23     57.52 o 
  -4   9   1      197.55      186.55     84.29 o 
  -3   9   1      965.35     1110.17    111.02 o 
  -2   9   1      600.85      684.04     90.30 o 
  -1   9   1      233.80      293.08     70.64 o 
   0   9   1       32.24       32.25     81.41 o 
   1   9   1      426.69      441.22     77.36 o 
   2   9   1      295.56      197.52     68.39 o 
   3   9   1      472.42      387.79     78.51 o 
   4   9   1      523.86      571.41     88.68 o 
   5   9   1       48.82       70.37     64.99 o 
   6   9   1       41.60       28.07     93.21 o 
   7   9   1       76.57       19.70     71.16 o 
   8   9   1      194.99      298.24     87.62 o 
   9   9   1      238.29      255.68    114.11 o 
  -8  10   1        0.21     -101.39     67.59 o 
  -7  10   1       99.97       77.05     77.51 o 
  -6  10   1      404.58      444.92     93.37 o 
  -5  10   1      332.96      344.53     87.68 o 
  -4  10   1      281.22      459.38     89.92 o 
  -3  10   1       60.83      112.11     70.57 o 
  -2  10   1       86.06      120.29     69.40 o 
  -1  10   1      364.60      234.44     73.90 o 
   0  10   1      246.65      317.29    104.26 o 
   1  10   1      254.58      439.82    104.46 o 
   2  10   1      213.68      177.24     72.01 o 
   3  10   1      208.61      213.77     76.57 o 
   4  10   1       23.91       41.78     70.86 o 
   5  10   1      136.77      170.54     80.58 o 
   6  10   1      296.28      283.20     88.07 o 
   7  10   1      233.82      185.51     87.29 o 
  -5  11   1       39.85       70.57     77.64 o 
  -4  11   1      123.00       39.62     77.30 o 
  -3  11   1      268.33      262.19     87.36 o 
  -2  11   1      188.90      344.99     82.61 o 
  -1  11   1       60.23      202.36    143.75 o 
   0  11   1        6.85     -127.06     84.71 o 
   1  11   1        7.88       23.47     94.97 o 
   2  11   1       82.10      104.81     75.05 o 
   3  11   1       60.88       66.52     76.84 o 
   4  11   1      145.53      224.51     86.19 o 
   5  11   1       75.01       28.95     71.06 o 
 -15   0   2      411.99      478.58    274.66 o 
 -14   0   2       99.75      -51.34    110.38 o 
 -13   0   2      996.93     1230.82    147.22 o 
 -12   0   2     4476.84     4644.37    229.56 o 
 -11   0   2     8619.36     8607.66    315.68 o 
 -10   0   2     4886.38     5107.94    168.47 o 
  -9   0   2      213.40      353.91     57.34 o 
  -8   0   2     5806.14     5631.98    159.79 o 
  -7   0   2     6534.71     8235.48    198.20 o 
  -6   0   2    14598.23    17377.02    343.10 o 
  -5   0   2      770.71      627.20     46.39 o 
  -4   0   2     9721.83     9435.37    191.03 o 
  -3   0   2    28735.08    24461.19    432.06 o 
  -2   0   2    15156.80    13586.91    243.39 o 
  -1   0   2       11.59        1.58      3.94 o 
   0   0   2     6159.26     6472.41    445.36 o 
   1   0   2    81531.23    84166.58   1417.88 o 
   2   0   2    98506.31   104989.25   1773.50 o 
   3   0   2   105581.02   110687.80   1876.26 o 
   4   0   2     4125.44     4329.42    117.56 o 
   5   0   2    60990.54    54208.78    957.56 o 
   6   0   2    34868.28    34072.92    632.91 o 
   7   0   2     8791.39     9875.87    235.90 o 
   8   0   2     4087.09     3951.34    177.66 o 
   9   0   2        9.04      -41.40     44.74 o 
  10   0   2       87.35      206.29     82.67 o 
  11   0   2       81.88      130.34     64.00 o 
  12   0   2       65.70       89.07     88.02 o 
  13   0   2       65.53       30.80    125.78 o 
  14   0   2      183.62      130.26     92.36 o 
 -15   1   2      294.34      356.61     79.02 o 
 -14   1   2     1303.78     1165.86    106.93 o 
 -13   1   2     1998.61     1938.16    123.88 o 
 -12   1   2     1877.01     2095.75    106.42 o 
 -11   1   2      368.14      408.81     64.70 o 
 -10   1   2     4856.16     4848.86    146.85 o 
  -9   1   2    13418.29    13666.20    218.20 o 
  -8   1   2    14898.43    13004.21    214.28 o 
  -7   1   2      724.62      506.22     48.29 o 
  -6   1   2        0.72       26.76     18.96 o 
  -5   1   2      663.81      892.11     36.80 o 
  -4   1   2      189.61      241.87     21.52 o 
  -3   1   2      175.38      145.24     14.13 o 
  -2   1   2    20634.99    24028.94    325.74 o 
  -1   1   2    48705.33    52711.03    689.08 o 
   0   1   2    64494.13    67099.13    797.32 o 
   1   1   2    70041.52    71489.11    853.83 o 
   2   1   2     2954.86     2228.10     46.35 o 
   3   1   2    50537.69    48220.52    649.97 o 
   4   1   2    74628.14    74832.14    912.88 o 
   5   1   2    50906.56    53416.45    668.36 o 
   6   1   2     6046.50     5756.05    111.41 o 
   7   1   2     1218.33      918.01     64.08 o 
   8   1   2     5032.32     5150.34    116.00 o 
   9   1   2     1427.96     1274.12     68.28 o 
  10   1   2       91.15       61.00     43.73 o 
  11   1   2      140.86      161.69     51.82 o 
  12   1   2      129.43       23.60     49.34 o 
  13   1   2      366.02      417.96     79.29 o 
  14   1   2       90.90       99.89     79.72 o 
 -15   2   2       45.30       48.95     66.40 o 
 -14   2   2       37.92       50.42     61.51 o 
 -13   2   2       23.42       26.95     58.25 o 
 -12   2   2     1467.09     1510.73     94.32 o 
 -11   2   2     2299.37     2178.89    151.49 o 
 -10   2   2     1003.90      679.74     63.31 o 
  -9   2   2      178.76      280.89     44.67 o 
  -8   2   2     2523.13     2171.20     86.04 o 
  -7   2   2     3127.97     3145.76     77.68 o 
  -6   2   2      428.82      343.99     32.72 o 
  -5   2   2     1271.66     1744.71     46.86 o 
  -4   2   2     5877.54     5260.14    114.84 o 
  -3   2   2      366.97      507.06     30.17 o 
  -2   2   2    82802.48    83910.22   1004.04 o 
  -1   2   2    41754.12    45162.17    546.08 o 
   0   2   2     8767.01     8755.39    143.71 o 
   1   2   2    61449.92    67642.23    887.76 o 
   2   2   2    51280.42    53430.58    705.88 o 
   3   2   2    30465.91    28801.61    367.37 o 
   4   2   2     2011.48     1685.20     52.81 o 
   5   2   2      431.61      246.88     29.15 o 
   6   2   2     7626.78     8122.13    140.48 o 
   7   2   2     2892.67     2636.19     76.27 o 
   8   2   2      229.03      191.00     39.99 o 
   9   2   2        3.46        2.66     38.74 o 
  10   2   2       41.93      -22.47     40.96 o 
  11   2   2       45.20       88.84     49.82 o 
  12   2   2      532.12      729.92     77.01 o 
  13   2   2       76.20      338.93     93.00 o 
  14   2   2        0.12       87.66     68.52 o 
 -14   3   2       29.66       88.82     63.42 o 
 -13   3   2        1.20       12.53     49.74 o 
 -12   3   2       48.60      -27.25     44.30 o 
 -11   3   2       16.70       63.82     43.98 o 
 -10   3   2      906.21      965.74     72.83 o 
  -9   3   2      234.14      225.17     45.42 o 
  -8   3   2      734.40      727.26     56.24 o 
  -7   3   2     6328.14     6686.22    118.13 o 
  -6   3   2    14916.48    12295.69    235.94 o 
  -5   3   2     1621.60      918.63     53.40 o 
  -4   3   2    15232.35    13487.23    212.48 o 
  -3   3   2    32251.99    30568.95    386.12 o 
  -2   3   2    31061.40    29520.34    408.86 o 
  -1   3   2     2052.97     1527.62     41.05 o 
   0   3   2     3123.62     3656.67     83.69 o 
   1   3   2    23538.22    24015.51    306.92 o 
   2   3   2    16388.34    16177.73    237.54 o 
   3   3   2     1145.58     1025.56     39.36 o 
   4   3   2      969.55     1767.56     53.10 o 
   5   3   2      233.41      220.31     27.65 o 
   6   3   2       73.07       72.20     26.40 o 
   7   3   2        8.20      -23.52     26.90 o 
   8   3   2       22.37      -51.71     34.48 o 
   9   3   2      601.61      618.71     66.25 o 
  10   3   2     2223.46     1969.38    101.40 o 
  11   3   2      543.61      462.29     63.81 o 
  12   3   2      114.28      155.20     58.07 o 
  13   3   2      195.01      243.89     64.99 o 
  14   3   2      473.22      504.96     88.81 o 
 -14   4   2       61.35      153.20     62.75 o 
 -13   4   2        6.32      -33.45     52.13 o 
 -12   4   2       50.72      138.84     56.49 o 
 -11   4   2       17.99      -12.93     43.44 o 
 -10   4   2      858.52      796.98     68.89 o 
  -9   4   2     2120.92     2517.01    127.94 o 
  -8   4   2     2244.85     1745.71     83.59 o 
  -7   4   2      156.63       99.48     31.20 o 
  -6   4   2     8865.71     7637.75    152.73 o 
  -5   4   2    36136.84    36673.89    514.28 o 
  -4   4   2    16347.29    15476.38    217.17 o 
  -3   4   2      842.27      968.32     39.21 o 
  -2   4   2     8754.70     8616.98    195.35 o 
  -1   4   2    56965.52    60209.34    737.00 o 
   0   4   2    37396.31    36814.29    505.93 o 
   1   4   2     1438.49     1305.28     43.46 o 
   2   4   2      217.02      311.92     28.34 o 
   3   4   2    13319.93    12178.33    181.18 o 
   4   4   2      349.36      342.44     53.50 o 
   5   4   2        1.12       12.55     23.10 o 
   6   4   2      297.18      230.94     38.07 o 
   7   4   2      687.49      903.35     63.49 o 
   8   4   2     4230.00     4172.09    122.97 o 
   9   4   2      841.28      788.16     69.00 o 
  10   4   2        0.84       34.04     47.68 o 
  11   4   2      883.27      871.12     93.08 o 
  12   4   2     1387.52     1485.53    102.69 o 
  13   4   2      487.83      622.10     80.51 o 
 -13   5   2       13.13        9.82     54.51 o 
 -12   5   2       27.48       23.56     51.18 o 
 -11   5   2       82.03      175.35     52.88 o 
 -10   5   2       93.60      120.55     46.81 o 
  -9   5   2       37.84       63.09     37.92 o 
  -8   5   2     2200.23     1982.96     92.52 o 
  -7   5   2     5209.20     5609.30    137.75 o 
  -6   5   2     2702.09     2757.03     90.86 o 
  -5   5   2      437.89      397.01     47.70 o 
  -4   5   2     3855.36     4047.84     85.01 o 
  -3   5   2    18656.68    21120.04    287.93 o 
  -2   5   2    13530.32    13126.96    212.55 o 
  -1   5   2      819.94     1094.59     44.90 o 
   0   5   2     1461.04     1659.47     59.93 o 
   1   5   2     5757.24     5620.06    102.02 o 
   2   5   2     3944.90     4047.48     86.61 o 
   3   5   2      120.97      167.42     28.73 o 
   4   5   2       26.55       26.53     25.68 o 
   5   5   2      356.38      149.50     31.76 o 
   6   5   2      352.58      190.74     62.30 o 
   7   5   2     2267.72     2489.63    101.71 o 
   8   5   2       64.01      213.69     48.73 o 
   9   5   2        4.90       10.34     45.04 o 
  10   5   2     1092.84     1360.93     91.87 o 
  11   5   2      586.21      535.43     76.85 o 
  12   5   2       47.40      145.95     60.95 o 
  13   5   2        5.84       96.57     64.62 o 
 -13   6   2        6.50       71.54     68.85 o 
 -12   6   2       12.56       97.89     61.25 o 
 -11   6   2       81.71      181.71     64.12 o 
 -10   6   2       14.59       79.24     48.57 o 
  -9   6   2      165.48      285.84     54.97 o 
  -8   6   2      824.86      705.45     66.18 o 
  -7   6   2      376.74      335.37     51.64 o 
  -6   6   2      419.11      334.12     51.64 o 
  -5   6   2     2232.30     2199.92     87.47 o 
  -4   6   2     3183.51     3076.41     93.23 o 
  -3   6   2      816.99     1002.26     57.11 o 
  -2   6   2     2580.69     2313.03     68.77 o 
  -1   6   2     3625.87     3620.42     95.47 o 
   0   6   2     1632.46     1910.47     69.55 o 
   1   6   2     1544.92     1525.67     57.57 o 
   2   6   2     4008.59     3945.31     90.48 o 
   3   6   2      881.54      932.38     50.96 o 
   4   6   2      329.88      267.88     43.29 o 
   5   6   2     2906.33     3016.10    100.23 o 
   6   6   2     3663.67     4061.89    118.16 o 
   7   6   2      309.90      245.83     50.50 o 
   8   6   2      398.90      470.98     68.04 o 
   9   6   2      988.21      860.65     75.49 o 
  10   6   2      638.78      837.85     80.11 o 
  11   6   2      111.33       55.54     55.97 o 
  12   6   2        0.60       66.31     61.04 o 
 -12   7   2       59.84       39.87    103.74 o 
 -11   7   2        8.32       45.61     62.00 o 
 -10   7   2      192.94      241.96     65.54 o 
  -9   7   2     1008.00     1079.75    116.44 o 
  -8   7   2        3.49       35.25     51.24 o 
  -7   7   2      144.54       79.01     52.46 o 
  -6   7   2     1067.41     1086.10     83.32 o 
  -5   7   2      866.22      907.95     74.20 o 
  -4   7   2      267.39      220.01     57.47 o 
  -3   7   2       20.09       25.89     37.74 o 
  -2   7   2      912.08      939.66     59.00 o 
  -1   7   2      573.31      373.69     43.82 o 
   0   7   2     1570.32     1670.80    142.94 o 
   1   7   2      172.97      195.96     39.73 o 
   2   7   2      425.15      450.02     49.31 o 
   3   7   2     2795.34     2695.84     93.24 o 
   4   7   2     4187.56     4237.30    197.29 o 
   5   7   2      810.32     1045.48     82.45 o 
   6   7   2      402.36      403.22     65.79 o 
   7   7   2     1357.50     1569.59    120.93 o 
   8   7   2     1817.08     2217.71    148.83 o 
   9   7   2      613.71      748.49    100.33 o 
  10   7   2       13.17      -86.57     65.19 o 
  11   7   2       59.15      -33.31     80.02 o 
 -11   8   2       48.78      -52.87     73.98 o 
 -10   8   2        0.06     -105.64     85.82 o 
  -9   8   2       92.57       83.95     69.12 o 
  -8   8   2      293.68      344.04     80.35 o 
  -7   8   2      652.36      657.48     93.32 o 
  -6   8   2       11.64      120.02     63.67 o 
  -5   8   2      285.38      373.81     76.55 o 
  -4   8   2      439.00      346.14     69.87 o 
  -3   8   2      726.46     1012.59    197.65 o 
  -2   8   2        6.69       57.40     43.77 o 
  -1   8   2       20.37      -38.19     40.92 o 
   0   8   2        5.79       38.05     36.17 o 
   1   8   2      552.10      367.48     58.95 o 
   2   8   2     1929.31     2182.03    104.23 o 
   3   8   2       14.27      -23.65     55.53 o 
   4   8   2      978.46     1384.24    114.12 o 
   5   8   2     1928.91     1994.95    134.65 o 
   6   8   2     2770.59     2372.87    168.45 o 
   7   8   2      614.55      620.70     93.15 o 
   8   8   2       11.33     -117.96     78.64 o 
   9   8   2      524.21      627.00    102.81 o 
  10   8   2      529.00      484.12     99.50 o 
  -9   9   2       20.88       -4.63     73.93 o 
  -8   9   2      103.80      140.53    103.31 o 
  -7   9   2      402.33      305.65     80.66 o 
  -6   9   2      822.17     1072.77    110.47 o 
  -5   9   2      175.27      207.83    122.19 o 
  -4   9   2       43.31        9.33    111.71 o 
  -3   9   2      493.84      679.89     87.12 o 
  -2   9   2      262.99      253.32     92.52 o 
  -1   9   2       33.02      -54.80     56.22 o 
   0   9   2      123.17      160.35     53.52 o 
   1   9   2       51.63       39.09     47.15 o 
   2   9   2       56.72      113.95     61.10 o 
   3   9   2      549.17      691.17     94.18 o 
   4   9   2      689.48      589.17     90.49 o 
   5   9   2        3.08       12.16     63.01 o 
   6   9   2      295.80      436.06     90.50 o 
   7   9   2      731.27      929.05    111.89 o 
   8   9   2      436.67      562.16    117.38 o 
   9   9   2       56.80       54.56     87.57 o 
  -8  10   2      226.76      343.25    103.29 o 
  -7  10   2       10.00       31.98     73.40 o 
  -6  10   2      246.09      272.89     86.45 o 
  -5  10   2     1047.15     1033.60    146.82 o 
  -4  10   2     1455.59     1450.32    126.02 o 
  -3  10   2      473.09      522.99    140.52 o 
  -2  10   2        0.13      -53.25     60.65 o 
  -1  10   2      305.19      219.18     72.21 o 
   0  10   2      570.59      508.57    148.88 o 
   1  10   2      188.12      318.02     76.12 o 
   2  10   2      183.20      198.77     73.34 o 
   3  10   2       32.72       26.55     63.79 o 
   4  10   2       93.40      159.87     75.03 o 
   5  10   2       75.93      -10.20     64.75 o 
   6  10   2       12.20      -44.05     67.87 o 
   7  10   2       47.63      105.33     84.12 o 
  -5  11   2       69.19       37.98     74.55 o 
  -4  11   2       54.55      -54.65     72.04 o 
  -3  11   2      812.58      936.49    113.24 o 
  -2  11   2      968.89      953.47    114.52 o 
  -1  11   2      657.46      972.65    142.40 o 
   0  11   2       79.33       81.60     98.81 o 
   1  11   2        0.18       77.98     96.26 o 
   2  11   2       23.81       42.64     71.87 o 
   3  11   2      143.78      144.64     80.34 o 
   4  11   2      147.21      338.00    105.47 o 
 -15   1   3       31.88        0.00     64.33 o 
 -14   1   3       23.53       34.04     57.07 o 
 -13   1   3       62.42      170.03     61.73 o 
 -12   1   3        4.91      -26.81     43.75 o 
 -11   1   3       86.31      142.90     51.57 o 
 -10   1   3      168.23      112.23     42.13 o 
  -9   1   3     1389.47     1142.42     58.18 o 
  -8   1   3     1779.37     1714.54     63.48 o 
  -7   1   3     4344.48     4231.78     88.63 o 
  -6   1   3      188.51      179.60     23.60 o 
  -5   1   3     1995.22     1877.40     53.30 o 
  -4   1   3      337.16      617.22     33.77 o 
  -3   1   3    31839.35    33038.61    443.96 o 
  -2   1   3      218.22      239.45     14.46 o 
  -1   1   3     4137.88     3916.53     62.18 o 
   0   1   3     2582.21     2543.80     45.53 o 
   1   1   3      133.51      305.41     17.94 o 
   2   1   3     6982.35     7615.20    132.70 o 
   3   1   3     7429.14     8331.76    127.52 o 
   4   1   3     3826.92     3172.47     70.24 o 
   5   1   3     1214.70      858.02     44.16 o 
   6   1   3      627.68      865.78     48.53 o 
   7   1   3        2.78      -13.99     26.81 o 
   8   1   3     2700.26     2390.54     86.29 o 
   9   1   3     2294.79     2325.75     87.06 o 
  10   1   3     1269.48     1361.33     84.86 o 
  11   1   3      307.94      180.46     53.91 o 
  12   1   3        0.50      -18.60     46.64 o 
  13   1   3       82.32      119.89     66.25 o 
  14   1   3      143.38       78.14    106.33 o 
 -15   2   3       29.78       87.08    114.11 o 
 -14   2   3        2.17      -29.97     59.04 o 
 -13   2   3       46.10       15.82     55.64 o 
 -12   2   3      708.19      676.47     68.82 o 
 -11   2   3      506.75      396.51     57.82 o 
 -10   2   3      487.54      616.88     60.15 o 
  -9   2   3       79.19       60.25     37.24 o 
  -8   2   3      587.67      667.54     42.79 o 
  -7   2   3      832.95      803.53     41.77 o 
  -6   2   3     8425.73    10379.16    158.33 o 
  -5   2   3     8223.04     9118.36    202.30 o 
  -4   2   3     6770.86     6373.19    114.31 o 
  -3   2   3     9023.05     8815.29    140.56 o 
  -2   2   3      361.88      562.34     27.74 o 
  -1   2   3    13322.21    15907.93    224.22 o 
   0   2   3    38373.45    43388.13    526.34 o 
   1   2   3    96605.19   104015.11   1243.12 o 
   2   2   3     3598.74     4119.34     74.64 o 
   3   2   3      424.79      481.97     30.40 o 
   4   2   3     1068.85      838.32     40.71 o 
   5   2   3    14513.35    17416.16    247.99 o 
   6   2   3    10996.69    10658.25    173.42 o 
   7   2   3     8677.74     8435.62    152.76 o 
   8   2   3     3246.13     3601.39     98.72 o 
   9   2   3       30.83      104.12     45.76 o 
  10   2   3       98.88      196.38     51.53 o 
  11   2   3     1591.22     1797.83    102.93 o 
  12   2   3     1063.14     1192.05     93.33 o 
  13   2   3      674.33      715.55     90.04 o 
  14   2   3      127.68       92.50     70.78 o 
 -15   3   3        2.27      116.57     68.55 o 
 -14   3   3       20.90       57.38     63.36 o 
 -13   3   3       17.87      147.23     55.81 o 
 -12   3   3       20.08      -38.11     44.53 o 
 -11   3   3      125.39       75.18     46.08 o 
 -10   3   3      947.37     1217.07     77.16 o 
  -9   3   3      306.52      225.79     48.25 o 
  -8   3   3       17.77       28.45     30.56 o 
  -7   3   3      201.68      137.56     49.90 o 
  -6   3   3      116.24      251.53     57.06 o 
  -5   3   3      899.67     1002.52     49.60 o 
  -4   3   3     5642.02     5756.65    110.55 o 
  -3   3   3     6710.71     7044.21    108.08 o 
  -2   3   3      525.30      672.24     29.19 o 
  -1   3   3     2765.99     2641.27     61.60 o 
   0   3   3     4537.38     3479.80    131.70 o 
   1   3   3     6635.06     6474.09    110.27 o 
   2   3   3     5805.70     6041.03    100.85 o 
   3   3   3    10084.95    11881.25    186.54 o 
   4   3   3     2411.68     2844.78    106.28 o 
   5   3   3     1127.82     1204.05     52.85 o 
   6   3   3       72.31       26.90     26.22 o 
   7   3   3     3535.18     3848.91    116.52 o 
   8   3   3     2113.17     2108.70     94.23 o 
   9   3   3     2457.74     2587.84    108.93 o 
  10   3   3     1092.86     1179.86     88.13 o 
  11   3   3       80.11       79.30     53.36 o 
  12   3   3        8.78       27.69     65.66 o 
  13   3   3      170.31      221.36     65.65 o 
 -14   4   3       82.42      146.68     62.57 o 
 -13   4   3       15.26       68.59     53.63 o 
 -12   4   3       21.07       63.61     49.08 o 
 -11   4   3      116.48      252.39     53.31 o 
 -10   4   3     1971.77     2336.22    106.74 o 
  -9   4   3     2740.01     2278.34     98.80 o 
  -8   4   3     3603.14     3783.79    208.22 o 
  -7   4   3       88.14      139.38     36.52 o 
  -6   4   3     1127.51     1423.38    104.11 o 
  -5   4   3     3006.23     3215.16     86.46 o 
  -4   4   3    10590.00    10913.08    231.50 o 
  -3   4   3     3979.27     3972.59     76.36 o 
  -2   4   3     3636.95     2567.49     57.39 o 
  -1   4   3      986.87      814.59     44.83 o 
   0   4   3      152.45      356.28     23.99 o 
   1   4   3        7.48      -12.32     17.94 o 
   2   4   3    14909.88    14898.08    210.89 o 
   3   4   3     2541.08     2088.44     64.03 o 
   4   4   3     7383.46     7453.36    174.24 o 
   5   4   3      646.44      554.14     39.54 o 
   6   4   3       77.97       48.15     28.31 o 
   7   4   3      126.51       27.45     37.80 o 
   8   4   3      777.35      824.36     71.66 o 
   9   4   3       70.25      194.30     49.78 o 
  10   4   3      158.50      135.11     53.02 o 
  11   4   3      247.56      160.27     58.62 o 
  12   4   3      114.79       72.98     55.23 o 
  13   4   3       24.66        1.79     57.40 o 
 -14   5   3      141.14       74.80     62.51 o 
 -13   5   3      621.67      551.98     72.75 o 
 -12   5   3     1004.81     1203.26    125.20 o 
 -11   5   3      481.76      458.70     62.16 o 
 -10   5   3       25.31        9.66     35.11 o 
  -9   5   3     1213.63     1100.00     75.11 o 
  -8   5   3     2426.30     2673.62    113.82 o 
  -7   5   3     7375.18     7363.20    158.56 o 
  -6   5   3     6439.68     6647.89    159.99 o 
  -5   5   3     2997.70     3142.13     89.96 o 
  -4   5   3       46.32       41.75     36.93 o 
  -3   5   3      586.00      551.58     34.42 o 
  -2   5   3    12943.32    11853.67    191.49 o 
  -1   5   3    12273.31    13001.05    188.20 o 
   0   5   3     9031.22     7934.66    140.01 o 
   1   5   3     2011.37     1288.09     48.47 o 
   2   5   3     1483.60     1830.15     59.40 o 
   3   5   3      746.19      610.24     40.02 o 
   4   5   3     3042.79     3024.22    106.12 o 
   5   5   3     6007.89     5544.26    124.19 o 
   6   5   3     2582.89     2585.46    116.60 o 
   7   5   3      932.13     1012.36     71.24 o 
   8   5   3       44.43       -6.81     43.10 o 
   9   5   3      135.99       81.10     47.55 o 
  10   5   3      143.56      139.36     54.31 o 
  11   5   3      182.90      248.35     61.66 o 
  12   5   3       71.51      144.17     60.23 o 
 -13   6   3        0.29      -59.57     64.42 o 
 -12   6   3      177.41       93.56     63.69 o 
 -11   6   3     1396.04     1226.22    102.29 o 
 -10   6   3     1858.70     1739.99    126.71 o 
  -9   6   3     2005.53     1648.18    104.28 o 
  -8   6   3      543.27      790.96     88.85 o 
  -7   6   3       51.06       -3.30     37.52 o 
  -6   6   3     2362.07     2325.51    102.92 o 
  -5   6   3     6594.73     6479.64    141.95 o 
  -4   6   3    11102.47    11325.99    201.31 o 
  -3   6   3     8403.97     8646.61    148.47 o 
  -2   6   3     1639.11     1849.81     71.59 o 
  -1   6   3        0.80      -13.73     27.39 o 
   0   6   3     2389.37     2754.79     77.22 o 
   1   6   3     8703.52     9286.54    172.23 o 
   2   6   3    12302.87    11873.26    186.67 o 
   3   6   3     5486.40     4944.82    106.35 o 
   4   6   3     2469.11     2432.70     89.16 o 
   5   6   3      152.05       76.48     38.93 o 
   6   6   3      781.42      853.68     66.29 o 
   7   6   3     1792.23     1606.37     99.79 o 
   8   6   3      855.65      810.75     72.81 o 
   9   6   3      723.36      811.50     77.48 o 
  10   6   3      190.25      182.06     79.85 o 
  11   6   3       29.82      117.00     59.79 o 
  12   6   3        2.43       -3.00     57.79 o 
 -12   7   3      124.57       46.74     68.53 o 
 -11   7   3       92.23      109.56     66.07 o 
 -10   7   3       46.36       75.16     61.94 o 
  -9   7   3      185.18       86.10     58.45 o 
  -8   7   3     1138.01     1007.44     86.53 o 
  -7   7   3     2068.82     1878.38    108.25 o 
  -6   7   3     1421.57     1539.14     95.63 o 
  -5   7   3      168.59      215.07     62.75 o 
  -4   7   3      496.37      348.41     55.28 o 
  -3   7   3      346.60      450.81     57.08 o 
  -2   7   3     1172.24     1315.01     67.66 o 
  -1   7   3     2100.35     2127.70     82.72 o 
   0   7   3     2678.79     2887.54    147.09 o 
   1   7   3      125.06      187.63     61.32 o 
   2   7   3      292.20      138.51     40.82 o 
   3   7   3      277.78      332.03     48.30 o 
   4   7   3      832.35     1000.42    109.67 o 
   5   7   3      929.56      870.18     79.37 o 
   6   7   3      802.39      850.10     82.30 o 
   7   7   3       64.10       35.18     52.56 o 
   8   7   3        0.53      -44.37     55.51 o 
   9   7   3        0.41       72.01     75.86 o 
  10   7   3       20.50       45.24     77.37 o 
  11   7   3       32.57        9.28     74.89 o 
 -11   8   3        2.25       13.17     77.00 o 
 -10   8   3       15.05       30.77     70.44 o 
  -9   8   3       56.18       54.22     90.83 o 
  -8   8   3       35.78        7.35     98.70 o 
  -7   8   3       13.03      128.39     70.86 o 
  -6   8   3       44.31      -65.02     53.94 o 
  -5   8   3        5.82      -47.32     54.02 o 
  -4   8   3        1.15       60.56     75.79 o 
  -3   8   3       35.83      -22.15     67.38 o 
  -2   8   3      218.49      290.33     69.02 o 
  -1   8   3      175.72       83.67     52.98 o 
   0   8   3      775.30      780.33     85.02 o 
   1   8   3      145.67      130.94     47.79 o 
   2   8   3        0.13      -13.27     41.17 o 
   3   8   3       90.16      152.79     63.48 o 
   4   8   3       42.27       32.81     58.46 o 
   5   8   3      261.22      114.56     95.82 o 
   6   8   3       89.40      -25.22     61.80 o 
   7   8   3       34.58      203.40     74.26 o 
   8   8   3        4.78       -6.95     66.17 o 
   9   8   3       12.26      -43.99     68.39 o 
  10   8   3       15.36       27.96     77.29 o 
 -10   9   3       19.02       25.62     79.09 o 
  -9   9   3       47.99       32.59     76.83 o 
  -8   9   3       75.23       35.89     72.13 o 
  -7   9   3      162.50       -4.78     84.62 o 
  -6   9   3       52.91      101.26     66.90 o 
  -5   9   3       36.64      156.47     70.07 o 
  -4   9   3        6.59      -25.52     58.89 o 
  -3   9   3      384.77      439.68    103.79 o 
  -2   9   3      564.37      735.98    136.90 o 
  -1   9   3      488.58      400.54     86.54 o 
   0   9   3      250.92      307.78     58.38 o 
   1   9   3        4.73      -65.62     43.80 o 
   2   9   3      496.29      472.18     81.39 o 
   3   9   3      448.72      569.14     85.95 o 
   4   9   3      266.13      132.17     70.06 o 
   5   9   3      127.21       66.71     69.43 o 
   6   9   3        2.82       25.43     68.14 o 
   7   9   3       10.66       42.29     74.30 o 
   8   9   3       51.73      119.20     79.21 o 
  -8  10   3        0.81      -78.63     67.42 o 
  -7  10   3       82.53       79.86     74.93 o 
  -6  10   3       90.77       37.91     88.19 o 
  -5  10   3      349.60      344.12     86.01 o 
  -4  10   3      416.94      347.26    123.86 o 
  -3  10   3      202.60      191.47     75.77 o 
  -2  10   3       23.86       34.48     86.09 o 
  -1  10   3       67.81      -11.52     85.08 o 
   0  10   3      312.78      246.71     85.98 o 
   1  10   3      342.55      287.27     80.30 o 
   2  10   3      679.39      508.35     86.63 o 
   3  10   3      147.69      114.37     71.12 o 
   4  10   3        0.07      -57.00     61.05 o 
   5  10   3        6.40       62.74     74.77 o 
   6  10   3       69.21       91.00     76.34 o 
   7  10   3       91.83      107.61    122.77 o 
  -5  11   3       44.96       39.10     86.38 o 
  -4  11   3        1.14       -8.76     69.91 o 
  -3  11   3       10.59       -3.02     68.18 o 
  -2  11   3       66.18       59.46     80.57 o 
  -1  11   3      153.73       67.67     96.48 o 
   0  11   3       39.84       26.95     88.94 o 
   1  11   3       45.23       -1.95    112.94 o 
   2  11   3       12.25      -40.08     82.65 o 
   3  11   3        0.16       -7.95     70.12 o 
   4  11   3        8.64       23.61     76.99 o 
 -15   0   4      277.80      189.95    151.45 o 
 -14   0   4      694.24      821.12    154.01 o 
 -13   0   4     1909.96     2175.45    435.09 o 
 -12   0   4      345.78      374.64    354.23 o 
 -11   0   4     2074.44     2668.26    387.60 o 
 -10   0   4    18542.27    18382.81    395.87 o 
  -9   0   4    22211.65    20414.03    419.38 o 
  -8   0   4    10886.23     9758.85    230.23 o 
  -7   0   4     3170.43     2585.19     95.70 o 
  -6   0   4    20665.50    18248.60    354.86 o 
  -5   0   4    41721.80    43664.64    768.73 o 
  -4   0   4    43298.95    48969.05    847.36 o 
  -3   0   4     8350.39     5563.67    117.73 o 
  -2   0   4      122.79       -6.62     10.09 o 
  -1   0   4    19590.71    20143.48    422.72 o 
   0   0   4    14849.93    15215.33    270.23 o 
   1   0   4     4778.84     4316.48    126.09 o 
   2   0   4     8840.31    11836.67    235.37 o 
   3   0   4    28454.28    29136.16    530.35 o 
   4   0   4    56995.86    57696.23   1013.41 o 
   5   0   4     9219.09     8612.10    203.85 o 
   6   0   4     1732.27     1350.98     84.54 o 
   7   0   4     7515.68     7072.24    195.51 o 
   8   0   4    12823.54    10541.56    457.24 o 
   9   0   4     3929.51     3832.79    151.76 o 
  10   0   4      488.37      597.17     84.58 o 
  11   0   4      248.29      242.10     74.11 o 
  12   0   4      408.80      320.86    138.61 o 
  13   0   4       96.56      197.53     95.58 o 
  14   0   4        1.41       58.19     90.70 o 
 -15   1   4        2.00       17.41     63.98 o 
 -14   1   4        7.61      -48.40     56.72 o 
 -13   1   4      910.77      919.41     99.29 o 
 -12   1   4     1149.61     1290.18    113.74 o 
 -11   1   4     6577.36     6667.91    256.27 o 
 -10   1   4     1667.40     1347.03     83.11 o 
  -9   1   4      107.62      293.78     49.34 o 
  -8   1   4    18981.27    18170.98    262.78 o 
  -7   1   4    31596.49    28921.24    382.91 o 
  -6   1   4    15361.58    15069.97    234.05 o 
  -5   1   4       93.89       23.60     14.15 o 
  -4   1   4     5290.52     4950.38     86.97 o 
  -3   1   4    37128.30    35704.61    478.20 o 
  -2   1   4       28.52        0.11     10.52 o 
  -1   1   4      513.44      754.97     25.85 o 
   0   1   4      405.99      381.57     17.11 o 
   1   1   4    11870.41    12676.88    184.97 o 
   2   1   4     8846.89     9810.89    141.66 o 
   3   1   4     9979.74    13114.33    186.00 o 
   4   1   4        4.69      181.63     25.79 o 
   5   1   4     2009.93     2134.60     64.43 o 
   6   1   4    27749.04    26600.29    365.30 o 
   7   1   4     6016.83     6642.34    131.94 o 
   8   1   4     1252.20     1190.54     74.04 o 
   9   1   4      775.54      681.34     55.65 o 
  10   1   4     1486.71     1584.40     83.15 o 
  11   1   4      400.96      420.26     61.42 o 
  12   1   4       65.36       43.11     50.47 o 
  13   1   4       23.10       -8.29     58.63 o 
  14   1   4        4.91       17.87     64.57 o 
 -15   2   4       31.63       -3.81     92.24 o 
 -14   2   4       83.30       38.44     62.16 o 
 -13   2   4      623.32      464.11     79.37 o 
 -12   2   4      202.10      262.24     55.88 o 
 -11   2   4        0.58      -55.80     37.20 o 
 -10   2   4     1763.26     1772.16     94.05 o 
  -9   2   4     7029.06     6822.19    151.61 o 
  -8   2   4     5300.17     6577.97    121.92 o 
  -7   2   4      640.24      639.98     45.85 o 
  -6   2   4     8066.13     9382.58    144.25 o 
  -5   2   4     5438.87     6466.77    137.16 o 
  -4   2   4       13.42       35.63     21.39 o 
  -3   2   4     5180.96     5680.32     87.52 o 
  -2   2   4    19624.29    22940.41    288.54 o 
  -1   2   4    10979.96    10298.87    154.20 o 
   0   2   4     4413.93     4347.98     70.01 o 
   1   2   4   150498.89   157556.78   1873.98 o 
   2   2   4    18335.33    16766.13    225.62 o 
   3   2   4     1250.60     1148.32     43.80 o 
   4   2   4    20506.56    21812.60    296.30 o 
   5   2   4    24648.25    25717.58    348.48 o 
   6   2   4     3456.44     3109.90     83.41 o 
   7   2   4       66.79       49.01     32.90 o 
   8   2   4     1316.02     1334.10     69.02 o 
   9   2   4      589.14      696.24     65.33 o 
  10   2   4      294.21      109.88     82.29 o 
  11   2   4       41.59       -8.98     48.42 o 
  12   2   4       22.20       25.75     53.22 o 
  13   2   4      108.68      121.83     87.07 o 
 -15   3   4      110.55      163.01     85.59 o 
 -14   3   4      509.61      344.31     78.46 o 
 -13   3   4      111.51       90.72     51.55 o 
 -12   3   4        7.06      -21.77     42.45 o 
 -11   3   4     1378.61     1313.03     84.50 o 
 -10   3   4     2687.02     2790.98    109.94 o 
  -9   3   4     1522.25     1425.68     77.35 o 
  -8   3   4      642.89      740.93     55.50 o 
  -7   3   4       76.75      -16.95     21.94 o 
  -6   3   4     1343.83     1339.00     60.86 o 
  -5   3   4     1114.98     1884.80     62.48 o 
  -4   3   4     1563.72     1831.85     75.89 o 
  -3   3   4       59.15       -8.86     17.01 o 
  -2   3   4    22002.37    26257.79    332.11 o 
  -1   3   4    53710.45    55695.21    942.41 o 
   0   3   4    25816.30    25623.54    324.68 o 
   1   3   4     4599.45     4918.88     84.65 o 
   2   3   4    23710.79    26144.33    340.07 o 
   3   3   4    62411.25    64047.13    791.05 o 
   4   3   4    17364.81    15171.29    355.53 o 
   5   3   4     1983.13     2226.95     68.30 o 
   6   3   4     2198.68     2303.78     78.06 o 
   7   3   4     4333.06     4500.10    128.57 o 
   8   3   4     2866.66     2867.68    106.45 o 
   9   3   4       25.72      116.64     48.63 o 
  10   3   4      423.15      550.22     64.85 o 
  11   3   4      573.70      767.65     77.46 o 
  12   3   4      106.58       83.80     57.66 o 
  13   3   4       37.48       46.76     57.00 o 
 -14   4   4        6.45        5.75     53.66 o 
 -13   4   4      261.54      301.16     62.52 o 
 -12   4   4      939.95      911.23     78.18 o 
 -11   4   4      405.30      302.84     55.94 o 
 -10   4   4      131.45      158.54     46.64 o 
  -9   4   4       13.39      -50.50     33.67 o 
  -8   4   4        1.19      -43.69     31.35 o 
  -7   4   4       76.24      106.10     39.84 o 
  -6   4   4      286.38      298.47     38.05 o 
  -5   4   4        2.49      -36.22     24.15 o 
  -4   4   4    10762.71    10816.29    160.16 o 
  -3   4   4    17490.05    18067.89    243.48 o 
  -2   4   4    19250.43    18292.38    244.04 o 
  -1   4   4       28.28       10.47     20.72 o 
   0   4   4    24411.44    23213.72    302.48 o 
   1   4   4    36314.55    37750.06    520.59 o 
   2   4   4    21286.50    20359.88    301.08 o 
   3   4   4     6584.35     7055.15    123.30 o 
   4   4   4     3732.06     3881.26     86.56 o 
   5   4   4    11949.93    11410.23    206.31 o 
   6   4   4     5489.02     5025.54    217.92 o 
   7   4   4     1050.51     1225.07     94.65 o 
   8   4   4      311.25      374.72     55.04 o 
   9   4   4        6.85       31.10     45.30 o 
  10   4   4       21.02       50.13     48.83 o 
  11   4   4       47.23        7.21     50.86 o 
  12   4   4        4.35        2.70     54.51 o 
  13   4   4      165.07      251.59     72.33 o 
 -14   5   4      211.65      319.89     70.22 o 
 -13   5   4      165.34      114.15     57.95 o 
 -12   5   4        1.81       65.74     52.82 o 
 -11   5   4      524.46      448.43     61.78 o 
 -10   5   4      150.57      231.26     52.06 o 
  -9   5   4      156.68      104.81     45.72 o 
  -8   5   4      331.25      394.65     51.21 o 
  -7   5   4      102.51       37.94     61.13 o 
  -6   5   4      560.35      377.48     43.92 o 
  -5   5   4     3955.79     3223.40     89.55 o 
  -4   5   4     8454.91     8012.05    131.95 o 
  -3   5   4      590.46      804.73     37.94 o 
  -2   5   4     9884.81     9393.79    144.70 o 
  -1   5   4    15221.22    15176.94    239.33 o 
   0   5   4    10166.91     9473.34    159.67 o 
   1   5   4     3385.27     3562.32     79.51 o 
   2   5   4     3495.07     3322.48     77.69 o 
   3   5   4    15132.56    16798.38    245.15 o 
   4   5   4     4664.01     4642.99    108.90 o 
   5   5   4     1182.76     1081.54     56.39 o 
   6   5   4      256.12      314.31     61.21 o 
   7   5   4      612.59      828.75     68.35 o 
   8   5   4       31.95      -37.00     40.36 o 
   9   5   4      145.85      113.44     48.77 o 
  10   5   4       29.52      -50.58     56.91 o 
  11   5   4        1.08       41.44     55.84 o 
  12   5   4      151.06      206.50     63.09 o 
 -13   6   4      110.30       56.29     93.37 o 
 -12   6   4      146.73      233.53     70.90 o 
 -11   6   4        5.43       68.54     57.18 o 
 -10   6   4      130.51      150.66     60.45 o 
  -9   6   4     1069.42      953.52     97.81 o 
  -8   6   4      264.10      462.36     66.24 o 
  -7   6   4      476.05      415.33     62.68 o 
  -6   6   4     2730.80     2538.31    109.86 o 
  -5   6   4     2852.81     3047.56    113.37 o 
  -4   6   4       69.37      108.76     43.14 o 
  -3   6   4     1089.65      920.04     55.14 o 
  -2   6   4     8650.18     8328.10    158.60 o 
  -1   6   4     2229.09     2359.22     77.94 o 
   0   6   4      148.36      118.58     29.95 o 
   1   6   4     2374.33     2348.85     86.88 o 
   2   6   4     1087.01      893.74     48.71 o 
   3   6   4       97.26       12.24     28.09 o 
   4   6   4     1790.29     1830.27     70.20 o 
   5   6   4      165.01      166.87     42.85 o 
   6   6   4       26.74        6.86     48.34 o 
   7   6   4     1346.65     1162.20     80.16 o 
   8   6   4      972.75      847.95     75.08 o 
   9   6   4      308.47      528.86    137.08 o 
  10   6   4       95.68      172.50     58.67 o 
  11   6   4      308.05      330.83     68.86 o 
  12   6   4      173.54      156.85     67.28 o 
 -12   7   4       19.32       22.05     61.43 o 
 -11   7   4       83.36       32.56     60.19 o 
 -10   7   4       27.66       59.66     59.01 o 
  -9   7   4      414.00      347.38     69.12 o 
  -8   7   4     1238.27     1382.41    101.93 o 
  -7   7   4     2621.43     2636.49    124.43 o 
  -6   7   4      478.90      590.95     82.80 o 
  -5   7   4     1098.57     1118.80     82.71 o 
  -4   7   4     5570.58     5111.76    145.00 o 
  -3   7   4     6083.29     5760.71    152.93 o 
  -2   7   4     2911.74     2903.02     91.50 o 
  -1   7   4       27.56       -1.67     36.87 o 
   0   7   4     1566.16     1492.42     83.64 o 
   1   7   4      261.42      336.29     44.34 o 
   2   7   4      500.16      421.72     49.83 o 
   3   7   4      100.61      113.26     42.83 o 
   4   7   4     1393.42     1750.08    102.00 o 
   5   7   4     2582.71     2346.00    120.19 o 
   6   7   4      899.11      923.94     83.28 o 
   7   7   4      542.22      462.44     86.44 o 
   8   7   4      565.06      839.34    101.87 o 
   9   7   4     1740.57     1920.41    125.95 o 
  10   7   4     1272.65     1247.80    111.62 o 
  11   7   4      385.07      309.79    108.11 o 
 -11   8   4       54.31       10.17     68.54 o 
 -10   8   4      251.01      356.06     75.48 o 
  -9   8   4      283.57      370.07     72.27 o 
  -8   8   4        7.69      -38.30     52.89 o 
  -7   8   4     1212.45     1095.83     92.27 o 
  -6   8   4     3394.14     2884.57    126.16 o 
  -5   8   4     2710.54     2786.36    126.30 o 
  -4   8   4      630.75     1001.68     97.61 o 
  -3   8   4      913.59      715.49     88.43 o 
  -2   8   4     3749.96     3914.93    235.45 o 
  -1   8   4     1842.77     1895.68    100.25 o 
   0   8   4     1536.22     1715.85    153.40 o 
   1   8   4        2.22       -6.81     44.63 o 
   2   8   4      145.91      246.84     54.99 o 
   3   8   4       44.83       29.29     58.41 o 
   4   8   4      156.37      159.54     65.80 o 
   5   8   4       17.07       -2.33     57.69 o 
   6   8   4      981.02     1021.40    108.60 o 
   7   8   4     2229.45     2316.21    155.38 o 
   8   8   4      834.80      812.65    107.18 o 
   9   8   4      121.78      221.85     85.62 o 
  10   8   4       44.30       82.37     85.42 o 
 -10   9   4       67.15      -35.39     71.17 o 
  -9   9   4      220.26       75.63     79.15 o 
  -8   9   4      278.12      249.14     79.29 o 
  -7   9   4       24.40       -0.19     61.23 o 
  -6   9   4       33.01       59.09     70.80 o 
  -5   9   4     1057.70      979.83    105.69 o 
  -4   9   4     2805.47     2707.85    161.49 o 
  -3   9   4      992.13     1201.22    107.41 o 
  -2   9   4      458.00      612.40     85.12 o 
  -1   9   4      179.38      299.45     72.41 o 
   0   9   4      395.88      422.15     61.59 o 
   1   9   4      953.54      944.67     82.00 o 
   2   9   4      621.98      692.54     92.45 o 
   3   9   4      312.67      165.62     75.92 o 
   4   9   4      119.94       92.61     70.02 o 
   5   9   4      266.52      273.59     74.98 o 
   6   9   4       35.02       80.70     71.10 o 
   7   9   4       15.22       82.87     71.32 o 
   8   9   4      138.25       98.33     78.35 o 
  -8  10   4      146.67      163.85     81.33 o 
  -7  10   4      367.45      246.17     83.92 o 
  -6  10   4      283.47      176.78     80.19 o 
  -5  10   4       50.17       71.70     70.18 o 
  -4  10   4      176.72      156.11    109.02 o 
  -3  10   4     1090.32      939.94    129.74 o 
  -2  10   4     1604.61     1795.19    136.60 o 
  -1  10   4      605.28      757.46     99.28 o 
   0  10   4       18.56      117.84     66.03 o 
   1  10   4      350.53      455.14     84.90 o 
   2  10   4      186.52       -1.09     61.17 o 
   3  10   4      122.26      155.02    107.46 o 
   4  10   4       27.80      -24.75     69.77 o 
   5  10   4       18.66      -71.98     78.07 o 
   6  10   4       29.91        8.91     70.60 o 
  -5  11   4      423.64      400.80    116.86 o 
  -4  11   4      212.62      222.38    122.44 o 
  -3  11   4       18.26        4.17     71.83 o 
  -2  11   4      112.99      101.03     73.18 o 
  -1  11   4      801.44      951.01    145.07 o 
   0  11   4      781.80      790.18    134.78 o 
   1  11   4      276.58      227.73    108.72 o 
   2  11   4        9.20       43.13     70.93 o 
   3  11   4      129.27       99.64     76.37 o 
   4  11   4      119.38      158.65     85.38 o 
 -15   1   5        9.16       83.22     77.80 o 
 -14   1   5      150.77       61.51     60.69 o 
 -13   1   5      111.22      101.69     60.57 o 
 -12   1   5      571.21      577.63     85.50 o 
 -11   1   5      760.23      806.22     72.33 o 
 -10   1   5      293.85      190.69     43.58 o 
  -9   1   5     2078.89     2066.04     71.21 o 
  -8   1   5     2165.62     2633.08     72.76 o 
  -7   1   5    10912.28    11811.99    179.49 o 
  -6   1   5     1977.84     1554.65     53.54 o 
  -5   1   5      271.41      100.14     19.32 o 
  -4   1   5       17.71       47.07     15.83 o 
  -3   1   5    13680.14    14047.43    184.73 o 
  -2   1   5    19195.35    22019.69    301.29 o 
  -1   1   5    23832.09    24422.40    329.88 o 
   0   1   5       47.78       38.42     12.87 o 
   1   1   5     8690.12     9793.22    137.51 o 
   2   1   5     1462.47     1462.84     50.46 o 
   3   1   5     3006.92     3017.36     86.48 o 
   4   1   5     6974.08     6448.45    114.90 o 
   5   1   5    13696.57    14051.71    213.05 o 
   6   1   5     5707.49     6541.63    141.38 o 
   7   1   5      306.38      246.40     39.00 o 
   8   1   5      210.07      310.43     44.55 o 
   9   1   5     1727.80     1791.19     84.66 o 
  10   1   5     1518.10     1724.12     86.50 o 
  11   1   5      828.14      839.57     77.92 o 
  12   1   5       99.59       84.90     54.38 o 
  13   1   5       36.04      -21.82     58.52 o 
 -15   2   5       10.67      -34.16     60.38 o 
 -14   2   5        8.27      -30.60     56.20 o 
 -13   2   5        7.06       44.68     64.10 o 
 -12   2   5      758.71      909.91     73.79 o 
 -11   2   5      679.30      466.90     59.24 o 
 -10   2   5      744.76      575.40     57.18 o 
  -9   2   5     1801.41     1865.26     82.44 o 
  -8   2   5      159.79      132.52     32.09 o 
  -7   2   5     2423.64     2802.46     92.60 o 
  -6   2   5     5213.01     5016.66    117.40 o 
  -5   2   5    18011.00    16379.53    249.49 o 
  -4   2   5    24050.68    22675.33    324.79 o 
  -3   2   5     6706.93     6065.43     93.29 o 
  -2   2   5     1831.92     2798.28     53.50 o 
  -1   2   5     4371.56     4177.92     68.80 o 
   0   2   5    65190.98    69539.44    837.81 o 
   1   2   5    23635.52    25252.13    321.88 o 
   2   2   5    20606.01    20213.19    268.66 o 
   3   2   5    12894.82    12827.27    186.47 o 
   4   2   5       40.12       38.27     24.75 o 
   5   2   5     4868.32     5111.08    121.74 o 
   6   2   5     8657.33     6926.83    132.59 o 
   7   2   5     8105.94     8012.23    153.02 o 
   8   2   5     5910.50     6521.06    139.83 o 
   9   2   5     2214.35     2127.99    103.47 o 
  10   2   5       66.93       23.76     46.66 o 
  11   2   5      379.50      340.22     63.07 o 
  12   2   5      704.48      669.71     77.24 o 
  13   2   5      786.05      790.43    146.35 o 
 -15   3   5       15.56      -34.44     64.47 o 
 -14   3   5      143.79      173.48     66.87 o 
 -13   3   5      226.91      241.01     56.31 o 
 -12   3   5       17.89       18.42     44.21 o 
 -11   3   5        8.87       24.13     43.18 o 
 -10   3   5     1564.54     1922.77    109.85 o 
  -9   3   5     1812.85     1798.37     85.41 o 
  -8   3   5     4337.15     3744.99    104.61 o 
  -7   3   5     5241.62     4596.72    126.05 o 
  -6   3   5      115.56       46.78     27.54 o 
  -5   3   5     1176.44     1337.42     56.15 o 
  -4   3   5    10592.63    10012.62    145.30 o 
  -3   3   5     7408.72     8802.21    129.27 o 
  -2   3   5     5904.59     6609.00    115.64 o 
  -1   3   5    17953.58    16672.96    245.09 o 
   0   3   5     1684.78     1980.24     46.35 o 
   1   3   5     3583.41     3857.31    111.24 o 
   2   3   5     1444.37     1308.31     51.47 o 
   3   3   5    19356.52    23110.11    393.94 o 
   4   3   5    15872.27    13477.20    202.93 o 
   5   3   5     9647.54     8982.74    172.59 o 
   6   3   5     1964.63     2112.00     75.94 o 
   7   3   5       66.57       97.97     35.42 o 
   8   3   5     1229.93     1186.85     78.32 o 
   9   3   5     1352.91     1246.23     84.93 o 
  10   3   5      825.76      900.18     79.57 o 
  11   3   5      961.81      982.02     96.92 o 
  12   3   5      318.98      420.38     71.08 o 
  13   3   5       39.45      -12.79     59.65 o 
 -14   4   5       98.99      193.67     60.58 o 
 -13   4   5      124.98       72.26     52.79 o 
 -12   4   5      207.50      186.31     55.57 o 
 -11   4   5      677.93      530.35     62.25 o 
 -10   4   5       16.90       60.77     44.22 o 
  -9   4   5      870.43      685.58     68.86 o 
  -8   4   5     2213.13     2066.19    119.30 o 
  -7   4   5     4606.39     4139.34    108.17 o 
  -6   4   5     3455.47     3549.16    107.89 o 
  -5   4   5     2311.29     2692.32     77.71 o 
  -4   4   5      768.71      498.06     29.64 o 
  -3   4   5     3620.42     4122.87     76.86 o 
  -2   4   5     2023.78     1886.20     69.28 o 
  -1   4   5     6331.07     7538.39    149.71 o 
   0   4   5     1482.56     2016.40     56.85 o 
   1   4   5    10068.64    10425.95    156.32 o 
   2   4   5      838.71      673.25     38.20 o 
   3   4   5     1647.64     1513.02     58.16 o 
   4   4   5      329.29      207.59     31.80 o 
   5   4   5     2385.57     2154.14     72.50 o 
   6   4   5     2217.81     2342.12     81.51 o 
   7   4   5      169.41      190.03     46.96 o 
   8   4   5      220.24      323.14     55.44 o 
   9   4   5       47.07       39.94     46.55 o 
  10   4   5        6.16       40.22     53.99 o 
  11   4   5       21.45        1.58     52.80 o 
  12   4   5       68.51      110.84     70.38 o 
  13   4   5       71.97       80.45     63.29 o 
 -14   5   5       64.64      101.50     60.87 o 
 -13   5   5      306.36      296.20     62.39 o 
 -12   5   5      815.39     1048.55    114.10 o 
 -11   5   5      595.87      301.70     68.38 o 
 -10   5   5      531.44      617.25     62.63 o 
  -9   5   5      916.62      995.98     71.77 o 
  -8   5   5       19.21      -28.58     35.64 o 
  -7   5   5     3111.19     2974.36     96.24 o 
  -6   5   5     4475.46     3966.75    104.24 o 
  -5   5   5    10203.08     9143.66    170.17 o 
  -4   5   5     2447.47     2468.19     62.52 o 
  -3   5   5     1030.33     1398.86     46.89 o 
  -2   5   5      194.40       49.16     32.82 o 
  -1   5   5     3301.83     3434.41     85.25 o 
   0   5   5     8158.01     8545.85    135.30 o 
   1   5   5     7574.43     7217.67    122.62 o 
   2   5   5     1144.00     1396.37     57.16 o 
   3   5   5        3.97      -14.47     24.18 o 
   4   5   5       24.84      -20.58     26.86 o 
   5   5   5      718.33      714.69     49.32 o 
   6   5   5      496.45      518.53     56.46 o 
   7   5   5      533.17      349.80     54.27 o 
   8   5   5       73.32       40.72     45.02 o 
   9   5   5      147.32      102.37     51.79 o 
  10   5   5       10.14       15.18     56.71 o 
  11   5   5        0.09      -47.15     53.10 o 
  12   5   5        6.66      -13.69     56.04 o 
 -13   6   5       36.08       39.40     71.51 o 
 -12   6   5        7.48       73.25     77.43 o 
 -11   6   5       27.88       80.53     57.52 o 
 -10   6   5      593.02      631.35     78.60 o 
  -9   6   5      837.99      752.23     80.33 o 
  -8   6   5     1673.77     1740.90    103.81 o 
  -7   6   5     1936.99     2030.24    106.83 o 
  -6   6   5      104.11      137.26     59.28 o 
  -5   6   5      887.43      976.95     74.18 o 
  -4   6   5     4190.30     4143.08    127.01 o 
  -3   6   5     4309.09     4257.44    129.67 o 
  -2   6   5     3219.05     3033.03     88.58 o 
  -1   6   5      448.64      446.53     43.43 o 
   0   6   5        9.04       26.61     28.51 o 
   1   6   5     1281.65     1165.57     62.85 o 
   2   6   5     2519.63     2438.21     77.49 o 
   3   6   5     1678.27     2149.91     72.06 o 
   4   6   5      558.40      534.60     76.53 o 
   5   6   5      187.35       60.28     44.55 o 
   6   6   5        1.71       36.33     41.27 o 
   7   6   5      556.41      654.95    112.65 o 
   8   6   5       72.05       96.64     49.54 o 
   9   6   5      236.73      177.43     55.45 o 
  10   6   5       20.39      -25.84     57.48 o 
  11   6   5        1.01       28.46     57.86 o 
 -12   7   5       55.46      -63.95     61.50 o 
 -11   7   5       62.03       79.09     63.39 o 
 -10   7   5       71.03      148.67     61.87 o 
  -9   7   5       32.68      -41.71     52.04 o 
  -8   7   5        1.23       28.46     51.81 o 
  -7   7   5      192.65      274.58     70.67 o 
  -6   7   5      478.49      512.19     66.32 o 
  -5   7   5     1731.92     1684.97     97.09 o 
  -4   7   5      506.56      411.32     59.96 o 
  -3   7   5      294.72      374.76     55.52 o 
  -2   7   5      258.53      308.47     45.20 o 
  -1   7   5     1070.91     1175.98     67.85 o 
   0   7   5      969.61     1144.06     77.54 o 
   1   7   5      233.17      240.74     42.49 o 
   2   7   5      113.08       59.06     39.86 o 
   3   7   5      682.32      774.32     61.49 o 
   4   7   5       13.40      -26.52     48.23 o 
   5   7   5      388.69      427.13     69.65 o 
   6   7   5       30.72       -2.41     48.55 o 
   7   7   5      464.76      122.64     55.00 o 
   8   7   5       79.13       44.95     57.43 o 
   9   7   5        0.37       77.28     66.11 o 
  10   7   5        0.16      -41.47     62.86 o 
 -11   8   5       24.63      -90.89     60.95 o 
 -10   8   5       51.05       83.62     61.80 o 
  -9   8   5       32.65       28.26     61.50 o 
  -8   8   5        0.47       70.41     58.54 o 
  -7   8   5       56.80       89.36     56.61 o 
  -6   8   5      289.90      445.06     68.38 o 
  -5   8   5       28.21      125.37     54.23 o 
  -4   8   5      290.05      328.75     60.03 o 
  -3   8   5       79.43      -34.03     57.87 o 
  -2   8   5       18.97       63.55     61.30 o 
  -1   8   5       14.46      -48.22     49.28 o 
   0   8   5       36.15       10.47     30.48 o 
   1   8   5     1121.74     1275.00    142.64 o 
   2   8   5      394.83      282.78     57.12 o 
   3   8   5      480.26      551.91     81.12 o 
   4   8   5        1.05      -61.74     57.08 o 
   5   8   5      588.17      658.17     90.01 o 
   6   8   5      229.04      267.70     96.37 o 
   7   8   5      135.62      145.42     74.00 o 
   8   8   5       38.41       80.66     73.54 o 
   9   8   5        5.14       66.16     78.60 o 
 -10   9   5        0.22      -43.96     74.84 o 
  -9   9   5      105.16      138.79     80.91 o 
  -8   9   5      386.56      439.60     93.88 o 
  -7   9   5      205.57      152.38     74.82 o 
  -6   9   5      197.01      207.89     72.52 o 
  -5   9   5       37.78       42.22     68.26 o 
  -4   9   5        0.11      -44.10     61.47 o 
  -3   9   5        8.41      -10.66     69.67 o 
  -2   9   5      467.86      484.60    125.11 o 
  -1   9   5      698.69      729.37     92.05 o 
   0   9   5      597.04      556.58     67.10 o 
   1   9   5      257.30      365.11     63.78 o 
   2   9   5        0.13       28.87     58.01 o 
   3   9   5      134.84      168.61     69.67 o 
   4   9   5      605.21      625.12     94.76 o 
   5   9   5      359.18      292.55     80.19 o 
   6   9   5      157.48      202.86    113.76 o 
   7   9   5        6.73       10.12     87.69 o 
   8   9   5       12.86     -106.46     76.55 o 
  -8  10   5       16.63      -25.43     67.94 o 
  -7  10   5        0.75      149.79     81.46 o 
  -6  10   5      151.99      182.70     75.55 o 
  -5  10   5      174.40      177.89     75.55 o 
  -4  10   5      167.40      -26.31     83.55 o 
  -3  10   5      100.38       61.25     69.52 o 
  -2  10   5       11.75       21.90     67.38 o 
  -1  10   5        8.82      -20.67     64.00 o 
   0  10   5       44.19       49.62     67.16 o 
   1  10   5      236.07      206.96     72.62 o 
   2  10   5      133.34      121.14     71.44 o 
   3  10   5       43.37      -55.77     81.84 o 
   4  10   5        8.14      -93.88     62.58 o 
   5  10   5        0.04       30.02     75.03 o 
   6  10   5       35.36      -11.16     72.21 o 
  -5  11   5        2.11      -71.58     65.90 o 
  -4  11   5       12.59       53.66     77.19 o 
  -3  11   5        0.61     -123.04     82.02 o 
  -2  11   5        0.22       29.52     91.12 o 
  -1  11   5        2.12       55.15     90.57 o 
   0  11   5       42.08       -4.15    169.41 o 
   1  11   5       33.93       45.43    157.86 o 
   2  11   5       18.41      -44.99     67.63 o 
   3  11   5        2.10       36.11     73.54 o 
 -15   0   6       90.68      -51.11     92.83 o 
 -14   0   6      410.04      366.10    108.50 o 
 -13   0   6       65.03       46.97     80.79 o 
 -12   0   6        9.62      -30.40     96.26 o 
 -11   0   6      305.21      290.85     82.55 o 
 -10   0   6      119.09      294.28     56.90 o 
  -9   0   6      893.18      956.66     74.93 o 
  -8   0   6     9055.37     9889.13    228.94 o 
  -7   0   6    32617.38    32328.01    596.52 o 
  -6   0   6    17673.40    19419.60    372.80 o 
  -5   0   6    16696.19    19225.70    361.59 o 
  -4   0   6    37067.41    40381.75    865.22 o 
  -3   0   6    15435.56    14345.63    487.21 o 
  -2   0   6   241563.00   253063.34   4231.09 o 
  -1   0   6    30238.22    32310.59    556.13 o 
   0   0   6    42903.18    43102.27    741.91 o 
   1   0   6    46050.68    39993.23    703.74 o 
   2   0   6     5220.73     6806.95    206.21 o 
   3   0   6     3922.15     3505.12    109.70 o 
   4   0   6     1763.37     1555.17     81.89 o 
   5   0   6       43.74       89.78     93.16 o 
   6   0   6       87.87       15.52     47.82 o 
   7   0   6      560.51      643.61     74.85 o 
   8   0   6      247.31      232.85     64.63 o 
   9   0   6      142.99       90.11     70.85 o 
  10   0   6      648.87      677.91    112.94 o 
  11   0   6      272.98      149.02     69.09 o 
  12   0   6        0.68       40.35     79.54 o 
  13   0   6      225.33      162.05    196.37 o 
 -15   1   6        2.04      -15.53     61.29 o 
 -14   1   6        2.17      -29.81     54.31 o 
 -13   1   6      198.34      244.53     65.37 o 
 -12   1   6       40.45      182.99     65.16 o 
 -11   1   6        4.16        2.71     38.38 o 
 -10   1   6     3330.11     3254.59    125.29 o 
  -9   1   6     8524.67     7894.73    143.34 o 
  -8   1   6     6660.89     6922.19    138.48 o 
  -7   1   6      155.79      634.34     47.88 o 
  -6   1   6     9762.90    10462.90    173.08 o 
  -5   1   6    56227.21    49848.86    675.05 o 
  -4   1   6    24775.68    20491.74    322.97 o 
  -3   1   6     6513.54     8642.54    133.68 o 
  -2   1   6    23217.18    24305.35    303.00 o 
  -1   1   6       44.40       99.89     19.13 o 
   0   1   6    10062.91    10045.90    138.86 o 
   1   1   6     1764.91     2537.53     56.11 o 
   2   1   6    10401.98    11043.00    178.72 o 
   3   1   6      183.62       41.99     21.87 o 
   4   1   6     3351.86     2920.34     75.10 o 
   5   1   6     2956.19     3223.19     83.31 o 
   6   1   6     3425.12     3731.06    110.76 o 
   7   1   6      220.41      242.08     40.22 o 
   8   1   6      839.89     1006.42     65.44 o 
   9   1   6     1215.25     1285.88     76.15 o 
  10   1   6        9.20       -1.44     43.05 o 
  11   1   6       76.47       29.18     55.28 o 
  12   1   6       60.46      119.45     73.36 o 
  13   1   6       18.59      -42.45     67.55 o 
 -15   2   6        5.48       18.63     61.02 o 
 -14   2   6       87.20       80.63     61.43 o 
 -13   2   6      217.49      221.26     63.83 o 
 -12   2   6     1390.41     1490.70     90.71 o 
 -11   2   6     2462.91     2593.34    105.88 o 
 -10   2   6     3017.81     2739.71    124.58 o 
  -9   2   6      444.04      335.81     46.29 o 
  -8   2   6     2210.75     1978.03     59.91 o 
  -7   2   6    13602.70    11646.71    175.86 o 
  -6   2   6    18443.57    20195.97    342.93 o 
  -5   2   6     3790.71     4613.11     80.64 o 
  -4   2   6     4022.81     3979.15     71.70 o 
  -3   2   6    20510.07    22714.39    289.67 o 
  -2   2   6     3015.25     3025.78     57.67 o 
  -1   2   6     5228.00     5516.25    178.21 o 
   0   2   6     4242.05     3910.11     77.03 o 
   1   2   6     1933.94     1845.04     53.84 o 
   2   2   6    11528.39    10717.03    159.11 o 
   3   2   6    21955.27    21037.32    286.56 o 
   4   2   6    17015.45    15358.03    224.88 o 
   5   2   6       17.75       50.09     26.85 o 
   6   2   6     9778.21     7879.13    146.56 o 
   7   2   6     9982.42     9123.04    170.85 o 
   8   2   6     1977.13     2027.01     86.75 o 
   9   2   6      240.33      665.15     67.09 o 
  10   2   6      404.46      355.02     60.84 o 
  11   2   6      148.58      207.12     59.52 o 
  12   2   6       39.11       24.35     60.71 o 
  13   2   6        5.70       97.90     71.15 o 
 -15   3   6        1.04       -1.69     61.90 o 
 -14   3   6       28.94       56.61     62.12 o 
 -13   3   6      606.21      545.99     68.24 o 
 -12   3   6     1369.63     1521.13     91.02 o 
 -11   3   6     1997.26     1883.02    170.81 o 
 -10   3   6      908.63     1274.07     77.01 o 
  -9   3   6     3121.31     2719.14     95.85 o 
  -8   3   6    11594.14    11146.74    231.84 o 
  -7   3   6     6165.20     6412.88    135.14 o 
  -6   3   6       23.76       94.02     30.04 o 
  -5   3   6     2403.43     2440.54     69.89 o 
  -4   3   6     4605.66     5852.80     96.52 o 
  -3   3   6       31.02      104.71     18.58 o 
  -2   3   6      184.76       73.24     24.35 o 
  -1   3   6      320.49      271.98     27.59 o 
   0   3   6     3719.23     3234.98     64.46 o 
   1   3   6    28384.51    31340.05    399.75 o 
   2   3   6     3321.96     3238.99     71.92 o 
   3   3   6      548.33      494.12     36.44 o 
   4   3   6    18224.57    19196.52    273.64 o 
   5   3   6    23791.26    24762.43    345.51 o 
   6   3   6    10796.33     9891.46    173.74 o 
   7   3   6     1261.60      979.28     60.93 o 
   8   3   6     1202.19     1349.14     83.63 o 
   9   3   6     2047.25     2226.41    110.33 o 
  10   3   6     2151.09     1937.94    119.10 o 
  11   3   6      436.47      586.73     75.59 o 
  12   3   6       66.12        1.45     57.42 o 
  13   3   6        3.05       -7.83     60.13 o 
 -15   4   6      172.46      174.40     72.56 o 
 -14   4   6      286.96      442.58     68.63 o 
 -13   4   6      157.00      196.55     57.04 o 
 -12   4   6      105.84      116.19     51.46 o 
 -11   4   6     1905.50     1730.11     94.57 o 
 -10   4   6     6904.76     6877.26    185.11 o 
  -9   4   6     3832.41     4545.85    162.24 o 
  -8   4   6        3.35      -33.28     34.02 o 
  -7   4   6     4945.26     4597.31    119.10 o 
  -6   4   6     4224.34     4460.26    107.47 o 
  -5   4   6     5993.71     7423.59    141.53 o 
  -4   4   6     1648.96     1326.92     45.09 o 
  -3   4   6      255.25      305.49     23.57 o 
  -2   4   6      527.19      250.96     30.17 o 
  -1   4   6     9963.96    10539.69    174.57 o 
   0   4   6     2738.25     2560.73     57.35 o 
   1   4   6      203.23      261.71     26.45 o 
   2   4   6    36199.56    35103.50    454.64 o 
   3   4   6    27125.56    27786.11    374.12 o 
   4   4   6    15768.95    15048.11    227.91 o 
   5   4   6      118.32      114.75     33.04 o 
   6   4   6     4286.58     4613.12    158.03 o 
   7   4   6     9838.56    10183.28    429.91 o 
   8   4   6     5837.01     5760.90    215.03 o 
   9   4   6     1208.93     1378.21     90.65 o 
  10   4   6        5.91       10.05     49.95 o 
  11   4   6      149.56       87.19     57.88 o 
  12   4   6      164.91      233.39     68.13 o 
 -14   5   6        4.14      -16.59     63.59 o 
 -13   5   6      205.75      227.96    103.74 o 
 -12   5   6      686.89      710.51     85.98 o 
 -11   5   6      284.63      243.50     73.00 o 
 -10   5   6       21.08       -6.15     42.22 o 
  -9   5   6     1087.65     1092.55     73.64 o 
  -8   5   6     5276.78     5090.83    130.41 o 
  -7   5   6      935.89      913.61     61.56 o 
  -6   5   6        1.10       39.13     30.87 o 
  -5   5   6     2179.72     2021.50     98.45 o 
  -4   5   6     2909.67     2316.89     61.71 o 
  -3   5   6       15.25      -16.25     25.08 o 
  -2   5   6      930.70      877.61     62.98 o 
  -1   5   6      559.51      244.10     36.53 o 
   0   5   6      899.61      859.40     56.38 o 
   1   5   6     3140.70     3574.33     84.09 o 
   2   5   6     2478.65     2195.85     68.38 o 
   3   5   6       77.91       61.84     27.01 o 
   4   5   6     2482.76     2459.95     78.38 o 
   5   5   6     3483.46     4027.09    100.84 o 
   6   5   6     3972.73     3713.18    115.31 o 
   7   5   6       49.16       27.14     48.40 o 
   8   5   6      955.94      985.82    113.70 o 
   9   5   6      968.33      946.25     80.94 o 
  10   5   6      250.05      183.48     58.87 o 
  11   5   6       23.79        3.61     57.83 o 
  12   5   6       12.67       42.69     64.01 o 
 -13   6   6       72.85      203.77     70.71 o 
 -12   6   6        3.70        8.38     57.91 o 
 -11   6   6      239.23      230.89     89.29 o 
 -10   6   6      257.91      213.36     60.57 o 
  -9   6   6       30.68        7.96     50.22 o 
  -8   6   6      584.14      668.88     73.37 o 
  -7   6   6     1562.25     1582.23     96.93 o 
  -6   6   6     1015.50     1226.19    137.46 o 
  -5   6   6      659.22      584.18     61.39 o 
  -4   6   6    10295.20     9237.80    202.39 o 
  -3   6   6     4792.05     4415.12    153.49 o 
  -2   6   6     1976.34     2171.34     76.94 o 
  -1   6   6      926.94     1070.61     59.96 o 
   0   6   6     7580.29     6566.58    138.44 o 
   1   6   6     5129.76     4534.90    112.72 o 
   2   6   6      450.81      400.88     67.81 o 
   3   6   6       26.43       34.00     31.64 o 
   4   6   6     1638.53     1447.46     82.65 o 
   5   6   6       51.50       74.92     40.73 o 
   6   6   6       46.86       19.54     49.90 o 
   7   6   6       21.71       60.63     45.94 o 
   8   6   6       39.30       31.20     48.23 o 
   9   6   6      277.86      363.00     64.52 o 
  10   6   6      240.63      181.92     61.37 o 
  11   6   6       61.07       58.19     64.04 o 
 -12   7   6        0.76       94.41     67.87 o 
 -11   7   6       33.83        0.86     55.77 o 
 -10   7   6       28.06      -22.76     56.01 o 
  -9   7   6       12.04       21.72     56.30 o 
  -8   7   6       50.88      -17.20     79.44 o 
  -7   7   6     1136.38     1371.18     95.59 o 
  -6   7   6     3449.10     3584.20    145.98 o 
  -5   7   6     3765.42     4188.98    137.77 o 
  -4   7   6       13.71       52.83     55.83 o 
  -3   7   6     2339.63     2656.02    200.07 o 
  -2   7   6    12325.59    13029.49    230.07 o 
  -1   7   6    13640.72    13427.30    236.60 o 
   0   7   6     1103.38     1203.30     99.65 o 
   1   7   6       20.67      104.08     39.08 o 
   2   7   6     2769.35     2831.98     99.71 o 
   3   7   6     3674.23     3570.88    184.27 o 
   4   7   6      778.45      656.65     73.81 o 
   5   7   6      361.01      165.43     55.94 o 
   6   7   6      382.90      332.12     98.27 o 
   7   7   6      160.71      238.52     65.87 o 
   8   7   6      168.05      144.90     78.55 o 
   9   7   6       25.15        5.94     60.25 o 
  10   7   6      278.00      271.25     82.70 o 
 -11   8   6       84.65      116.64     69.85 o 
 -10   8   6      116.30      143.35     66.26 o 
  -9   8   6       69.12       83.67     58.79 o 
  -8   8   6      382.10      427.12     73.62 o 
  -7   8   6       84.97      -12.35     61.84 o 
  -6   8   6      634.73      492.91     70.51 o 
  -5   8   6     1849.35     1587.41    121.17 o 
  -4   8   6     6725.71     7630.69    323.82 o 
  -3   8   6     7758.89     7759.10    194.35 o 
  -2   8   6      310.80      377.04     60.54 o 
  -1   8   6      987.40      908.12     66.15 o 
   0   8   6     4803.34     5154.34    217.85 o 
   1   8   6     7793.77     8005.66    175.75 o 
   2   8   6     2252.65     2508.07    168.58 o 
   3   8   6     1150.90      988.98     99.98 o 
   4   8   6       29.71       81.00     62.05 o 
   5   8   6      151.15      108.61     69.78 o 
   6   8   6      212.96      200.15     75.45 o 
   7   8   6      293.13      277.11     82.94 o 
   8   8   6      700.94      528.34    101.22 o 
   9   8   6      606.90      515.39    104.37 o 
 -10   9   6       97.52      108.86     86.16 o 
  -9   9   6       49.17      233.29     85.09 o 
  -8   9   6       35.92       97.40     72.25 o 
  -7   9   6      174.30       44.40     66.43 o 
  -6   9   6      697.41      631.46     93.71 o 
  -5   9   6      231.73      257.74     73.72 o 
  -4   9   6       81.46       27.64     66.33 o 
  -3   9   6     1042.83      743.52    107.30 o 
  -2   9   6     2847.22     3035.42    149.26 o 
  -1   9   6     3401.66     3487.81    154.82 o 
   0   9   6      645.72      719.69    104.44 o 
   1   9   6      230.88      239.69     58.73 o 
   2   9   6      666.13      783.86    128.49 o 
   3   9   6     1013.74     1155.57    145.70 o 
   4   9   6      632.69      633.38     95.64 o 
   5   9   6      181.79      244.28     80.65 o 
   6   9   6       62.06        8.45     68.91 o 
   7   9   6       70.45       90.82    103.69 o 
   8   9   6        0.73      -63.79     77.31 o 
  -8  10   6       42.06      127.42     79.30 o 
  -7  10   6       66.72       96.94     88.47 o 
  -6  10   6       57.38     -124.41     82.94 o 
  -5  10   6      267.56      111.48     93.12 o 
  -4  10   6      329.44      298.81     79.65 o 
  -3  10   6       44.89      -19.80     63.31 o 
  -2  10   6       67.15        9.40     67.04 o 
  -1  10   6      674.68      603.43    152.42 o 
   0  10   6      670.44      567.56     89.94 o 
   1  10   6      833.76      816.21    101.81 o 
   2  10   6       49.04        7.74     61.68 o 
   3  10   6      167.47      199.84     76.45 o 
   4  10   6      210.67      294.56     83.92 o 
   5  10   6       50.98      -17.80     65.82 o 
   6  10   6        6.72      -45.51     84.26 o 
  -5  11   6        3.53       85.93     69.96 o 
  -4  11   6       39.10      108.11     91.32 o 
  -3  11   6      140.00       47.71    164.92 o 
  -2  11   6      199.25      175.51     81.95 o 
  -1  11   6       20.07      -73.91     88.02 o 
   0  11   6       23.70      -50.50     86.09 o 
   1  11   6      166.60       -8.22    130.91 o 
   2  11   6      212.12      180.93     97.72 o 
   3  11   6       52.38       87.20     77.85 o 
 -15   1   7       29.97      140.44     66.79 o 
 -14   1   7      115.34      141.88     63.45 o 
 -13   1   7      590.79      440.16     73.17 o 
 -12   1   7      529.78      809.81     93.16 o 
 -11   1   7       11.87       32.50     38.37 o 
 -10   1   7      399.69      207.28     58.08 o 
  -9   1   7       68.62      194.25     43.69 o 
  -8   1   7     2469.19     2526.94     69.50 o 
  -7   1   7     7236.00     6339.25    112.71 o 
  -6   1   7    11420.27    10828.58    177.93 o 
  -5   1   7     4681.51     5155.56     91.84 o 
  -4   1   7       54.67       29.01     14.04 o 
  -3   1   7      157.18      285.50     26.59 o 
  -2   1   7    63207.46    69382.10    914.06 o 
  -1   1   7     9100.30     8837.06    122.92 o 
   0   1   7    10613.14     9417.22    133.63 o 
   1   1   7     7168.94     7295.22    114.57 o 
   2   1   7       11.62       -6.24     19.79 o 
   3   1   7      681.78     1013.20     51.40 o 
   4   1   7    10075.23    10050.99    181.95 o 
   5   1   7     5601.87     5141.29    133.57 o 
   6   1   7     4775.44     3995.18    100.09 o 
   7   1   7     2372.58     2111.31     84.06 o 
   8   1   7      132.52      190.34     44.25 o 
   9   1   7      203.72      191.58     53.62 o 
  10   1   7      593.43      596.75     61.85 o 
  11   1   7      486.06      398.24     71.65 o 
  12   1   7      530.49      474.64     80.81 o 
  13   1   7      128.82      167.02     79.59 o 
 -15   2   7       78.65       91.67     65.55 o 
 -14   2   7      146.06      174.87     64.41 o 
 -13   2   7        9.08      -33.32     54.42 o 
 -12   2   7        2.09      -56.79     37.86 o 
 -11   2   7      746.41      523.08     59.21 o 
 -10   2   7     3161.31     3420.36    107.34 o 
  -9   2   7     5886.42     5299.16    174.51 o 
  -8   2   7     4754.89     4789.51     96.95 o 
  -7   2   7     2204.77     2130.17     56.39 o 
  -6   2   7     1351.32     1266.34     53.76 o 
  -5   2   7     8167.74     8306.74    127.10 o 
  -4   2   7    27444.81    32526.48    409.53 o 
  -3   2   7    51998.40    53766.70    655.96 o 
  -2   2   7    16090.70    15216.13    260.15 o 
  -1   2   7      522.31      292.28     22.55 o 
   0   2   7     1116.68     1515.12     72.13 o 
   1   2   7    13581.72    14408.42    218.53 o 
   2   2   7    23718.65    21724.90    320.11 o 
   3   2   7    25146.62    26014.94    348.30 o 
   4   2   7    11330.43    11354.80    179.68 o 
   5   2   7     1593.34     1668.35     67.87 o 
   6   2   7      756.59      634.39     49.46 o 
   7   2   7     3051.13     3232.87     96.59 o 
   8   2   7     5823.83     5667.50    135.65 o 
   9   2   7     4730.64     4564.69    140.39 o 
  10   2   7      512.69      427.58     75.10 o 
  11   2   7       83.53      101.10     55.89 o 
  12   2   7       69.13       47.47     57.84 o 
  13   2   7      211.04      183.47     75.79 o 
 -15   3   7      216.81      240.67     72.61 o 
 -14   3   7      157.06      198.90     69.35 o 
 -13   3   7      447.91      308.08     58.96 o 
 -12   3   7      394.18      385.91     81.97 o 
 -11   3   7      163.42      151.58     47.13 o 
 -10   3   7       68.55       50.91     41.29 o 
  -9   3   7     2156.78     2039.47     88.71 o 
  -8   3   7     5554.92     4894.94    252.10 o 
  -7   3   7     6774.17     6605.30    151.63 o 
  -6   3   7     8048.22     8442.24    156.08 o 
  -5   3   7     3834.34     3857.43     90.61 o 
  -4   3   7      683.09      729.98     33.00 o 
  -3   3   7     1188.01     1816.31     66.23 o 
  -2   3   7    13861.75    16146.19    241.35 o 
  -1   3   7    27251.60    28775.21    399.76 o 
   0   3   7    25209.25    27802.76    357.07 o 
   1   3   7     5520.82     4969.56     90.21 o 
   2   3   7     1876.57     1471.69     51.99 o 
   3   3   7     2476.37     2824.55     72.72 o 
   4   3   7     9830.06     9013.93    154.08 o 
   5   3   7     7692.89     7771.56    145.26 o 
   6   3   7     7564.42     7339.80    152.45 o 
   7   3   7     4604.27     4450.11    113.75 o 
   8   3   7       82.78       63.46     47.31 o 
   9   3   7       17.82       82.27     49.53 o 
  10   3   7      957.32      933.16    113.08 o 
  11   3   7      653.57      712.51     86.18 o 
  12   3   7      438.60      507.93     92.95 o 
 -15   4   7        0.40      123.47     67.05 o 
 -14   4   7       65.20       58.91     54.97 o 
 -13   4   7      223.80      169.83     57.80 o 
 -12   4   7      199.08      499.91     64.26 o 
 -11   4   7     1273.51     1229.11     81.24 o 
 -10   4   7      177.67       70.05     42.54 o 
  -9   4   7      135.87      147.11     49.72 o 
  -8   4   7       25.98       10.95     34.71 o 
  -7   4   7      430.67      407.70     45.00 o 
  -6   4   7     6989.83     7487.29    148.49 o 
  -5   4   7     1329.32     1406.53     47.30 o 
  -4   4   7     4150.69     3178.32     69.47 o 
  -3   4   7     1177.00      590.44     40.07 o 
  -2   4   7       98.81       68.63     24.80 o 
  -1   4   7       61.78       37.57     23.98 o 
   0   4   7     1762.28     1490.11     45.60 o 
   1   4   7     6116.80     6016.03    106.53 o 
   2   4   7      825.79     1033.77     47.58 o 
   3   4   7      880.27      966.79     49.77 o 
   4   4   7      727.65      490.64     41.60 o 
   5   4   7      213.68      202.33     36.67 o 
   6   4   7      580.63      687.28     52.76 o 
   7   4   7       33.41       48.41     44.75 o 
   8   4   7      128.19      148.27     50.94 o 
   9   4   7      419.74      447.56     64.29 o 
  10   4   7      212.21      236.78     60.20 o 
  11   4   7       66.56       83.83     58.41 o 
  12   4   7       27.75      125.69     61.94 o 
 -14   5   7       50.05       63.89     68.20 o 
 -13   5   7        6.13      -18.85     56.51 o 
 -12   5   7      347.36      332.80     70.73 o 
 -11   5   7      367.95      253.67     56.00 o 
 -10   5   7       16.98       21.79     41.44 o 
  -9   5   7      377.61      475.23     55.67 o 
  -8   5   7        2.50       -8.99     35.71 o 
  -7   5   7      160.50      143.22     39.66 o 
  -6   5   7       13.40      -18.90     30.99 o 
  -5   5   7       83.71      112.95     32.09 o 
  -4   5   7     2359.06     2288.15     60.42 o 
  -3   5   7     2079.75     2184.18     99.59 o 
  -2   5   7      423.27      338.80     36.41 o 
  -1   5   7      977.51     1301.83     60.69 o 
   0   5   7     1530.62     1324.18     59.83 o 
   1   5   7      699.47      806.25     41.00 o 
   2   5   7      740.40      813.86     50.32 o 
   3   5   7       44.06       44.95     27.10 o 
   4   5   7      120.69        7.17     29.03 o 
   5   5   7      318.20      268.07     40.77 o 
   6   5   7        8.30       11.96     48.43 o 
   7   5   7      243.27      243.42     52.87 o 
   8   5   7        4.59       33.52     47.93 o 
   9   5   7       29.56       11.59     50.37 o 
  10   5   7       59.75      127.07     75.85 o 
  11   5   7       56.90       62.43     58.68 o 
 -13   6   7      221.54      205.82     71.19 o 
 -12   6   7       38.92       77.27     64.54 o 
 -11   6   7       51.00       90.60     66.69 o 
 -10   6   7      478.93      459.04     71.12 o 
  -9   6   7       96.25      107.06     65.67 o 
  -8   6   7      264.64      203.76     58.30 o 
  -7   6   7      299.71      316.07     59.70 o 
  -6   6   7       84.99      165.06     49.36 o 
  -5   6   7       86.47       97.55     45.29 o 
  -4   6   7       29.89       35.64     41.04 o 
  -3   6   7        2.22       38.17     30.77 o 
  -2   6   7     1355.43     1495.54     78.05 o 
  -1   6   7     1357.68     1606.21     78.82 o 
   0   6   7      368.94      538.12     55.42 o 
   1   6   7      205.42      255.09     44.57 o 
   2   6   7      229.38      316.89     79.97 o 
   3   6   7      114.61      197.20     44.72 o 
   4   6   7       72.43       23.29     41.82 o 
   5   6   7        0.25       29.29     56.69 o 
   6   6   7        6.11        3.43     40.89 o 
   7   6   7      225.49      178.39     50.67 o 
   8   6   7       59.13       48.71     49.53 o 
   9   6   7        0.71      -46.40     50.64 o 
  10   6   7        2.96      -29.09     63.50 o 
  11   6   7       21.08       98.71     75.20 o 
 -12   7   7       18.63        0.61     94.11 o 
 -11   7   7       11.55       20.22     61.39 o 
 -10   7   7       24.46       82.16     70.02 o 
  -9   7   7        3.49       -8.59     50.72 o 
  -8   7   7        0.39      -39.37     51.54 o 
  -7   7   7       88.26      -66.81     50.08 o 
  -6   7   7       15.30       28.19     49.21 o 
  -5   7   7       22.69      108.59     52.08 o 
  -4   7   7      209.61      195.36     67.80 o 
  -3   7   7       48.58       43.31     47.98 o 
  -2   7   7        2.18       17.19     37.30 o 
  -1   7   7      111.57       85.76     40.74 o 
   0   7   7        5.34      -53.10     35.40 o 
   1   7   7      289.17      597.88     56.00 o 
   2   7   7        2.36       -7.56     39.44 o 
   3   7   7      339.03      340.41     53.01 o 
   4   7   7      247.79      297.51    134.37 o 
   5   7   7        1.79       17.97     49.19 o 
   6   7   7       31.83      125.92     58.26 o 
   7   7   7       69.93      124.31     61.52 o 
   8   7   7        7.23       58.06     62.44 o 
   9   7   7        9.65      -35.26     61.60 o 
  10   7   7        7.08       42.11     78.18 o 
 -11   8   7        0.61        9.00     65.02 o 
 -10   8   7       58.73      141.25     69.65 o 
  -9   8   7       46.57      -12.12     60.76 o 
  -8   8   7      238.57       78.12     69.57 o 
  -7   8   7      167.65      189.39     66.90 o 
  -6   8   7        4.61      -33.47     56.69 o 
  -5   8   7      181.76      121.92     52.46 o 
  -4   8   7      436.22      313.62     68.54 o 
  -3   8   7      179.02      264.65     59.01 o 
  -2   8   7     1011.87     1013.25     81.94 o 
  -1   8   7        2.88       24.02     57.08 o 
   0   8   7       48.35       85.48     46.02 o 
   1   8   7      253.57      406.55     63.76 o 
   2   8   7      623.21      761.27     67.82 o 
   3   8   7      134.37      144.36     58.06 o 
   4   8   7      365.76      288.07     65.09 o 
   5   8   7       94.84      -22.64     62.31 o 
   6   8   7       49.62      -35.83     70.21 o 
   7   8   7       60.70       23.91     71.57 o 
   8   8   7      108.33       50.62     99.66 o 
   9   8   7       42.21       88.06     83.05 o 
 -10   9   7       88.67      171.08     81.84 o 
  -9   9   7       10.32      -41.16     73.36 o 
  -8   9   7       59.35       22.79     68.29 o 
  -7   9   7      389.77      368.06    101.96 o 
  -6   9   7      616.51      603.91     96.04 o 
  -5   9   7      765.22      959.42    111.79 o 
  -4   9   7       14.95       93.61     66.68 o 
  -3   9   7      118.52      120.43     67.95 o 
  -2   9   7      417.93      396.97     80.46 o 
  -1   9   7      925.72     1148.16    106.62 o 
   0   9   7      629.90      428.63    173.76 o 
   1   9   7      637.81      695.16     77.35 o 
   2   9   7       18.25      -29.10     72.20 o 
   3   9   7       84.19      135.42     71.48 o 
   4   9   7      365.86      320.66     83.52 o 
   5   9   7      513.49      629.37    125.13 o 
   6   9   7      264.82      246.24     84.40 o 
   7   9   7      142.60      155.02     79.85 o 
  -8  10   7      300.34      197.38     96.13 o 
  -7  10   7       69.32       -7.43     66.88 o 
  -6  10   7        2.58     -109.93     80.25 o 
  -5  10   7      145.42       40.10    108.07 o 
  -4  10   7      346.40      288.38     81.31 o 
  -3  10   7      260.22      230.44     76.08 o 
  -2  10   7        7.16       -8.92     64.30 o 
  -1  10   7        5.54      -39.37     68.77 o 
   0  10   7       49.00       80.50     67.47 o 
   1  10   7        1.45      -55.47     60.44 o 
   2  10   7       37.58       85.67     68.33 o 
   3  10   7      141.06       93.57     71.54 o 
   4  10   7       67.91       43.02     74.82 o 
   5  10   7        5.66      120.33     81.33 o 
  -5  11   7        1.31      -97.86     85.71 o 
  -4  11   7        4.21      -36.52     93.91 o 
  -3  11   7       19.09       -7.19     74.28 o 
  -2  11   7        2.99      -88.66    103.79 o 
  -1  11   7        5.23     -104.07    216.90 o 
   0  11   7       13.03     -135.93    120.64 o 
   1  11   7       45.09      165.67     99.75 o 
   2  11   7       17.70       49.91     74.56 o 
 -16   0   8        1.83      -30.80    112.94 o 
 -15   0   8      161.82      195.08    150.16 o 
 -14   0   8      303.76      411.65    109.02 o 
 -13   0   8        3.64       90.23    115.51 o 
 -12   0   8       33.88      -31.34     68.69 o 
 -11   0   8      235.62      133.22     79.52 o 
 -10   0   8       44.30       19.80     42.18 o 
  -9   0   8     1869.90     1439.37    123.53 o 
  -8   0   8     2377.65     2539.27    100.96 o 
  -7   0   8     2978.91     4772.12    134.03 o 
  -6   0   8     2021.67     1750.06     75.47 o 
  -5   0   8    33124.72    36544.39    798.01 o 
  -4   0   8     5480.11     6302.71    140.68 o 
  -3   0   8    16071.20    17175.65    353.80 o 
  -2   0   8    73471.01    79441.72   1346.98 o 
  -1   0   8    77888.51    76583.20   1612.47 o 
   0   0   8     4146.29     2949.43     82.22 o 
   1   0   8    12829.73    12158.28    246.91 o 
   2   0   8    40260.21    44991.21    846.12 o 
   3   0   8    34427.89    32576.88    902.26 o 
   4   0   8       60.02        6.56     36.04 o 
   5   0   8     9235.54     7200.58    347.78 o 
   6   0   8    10648.92    10492.79    325.05 o 
   7   0   8     3109.76     3271.96    140.20 o 
   8   0   8      515.68      728.20    107.89 o 
   9   0   8       91.23      142.88     77.84 o 
  10   0   8       48.54      222.59     73.21 o 
  11   0   8       68.43      -41.40     60.11 o 
  12   0   8      170.66      298.54     97.56 o 
  13   0   8       82.52      163.00     96.20 o 
 -16   1   8      172.99      255.35     78.79 o 
 -15   1   8       44.91       32.55     62.93 o 
 -14   1   8       31.36       12.93     56.53 o 
 -13   1   8      532.36      492.38     83.52 o 
 -12   1   8       93.80       53.64     57.77 o 
 -11   1   8       84.39       20.07     42.31 o 
 -10   1   8      441.12      365.49     48.37 o 
  -9   1   8     2086.78     1811.20     68.03 o 
  -8   1   8        2.38       24.12     24.92 o 
  -7   1   8     3654.06     3768.81     80.92 o 
  -6   1   8     5484.86     5324.33    106.04 o 
  -5   1   8     6888.95     6430.33    127.18 o 
  -4   1   8     3325.73     4953.57     91.67 o 
  -3   1   8    15809.02    16085.02    211.57 o 
  -2   1   8     5317.77     4578.25     80.15 o 
  -1   1   8     3807.05     3014.36    107.38 o 
   0   1   8    20803.86    25182.82    321.52 o 
   1   1   8    21521.34    23388.67    306.89 o 
   2   1   8      275.10      227.91     26.94 o 
   3   1   8     5138.56     5700.12    124.50 o 
   4   1   8     9143.57    10286.41    187.14 o 
   5   1   8     7481.39     5761.60    124.71 o 
   6   1   8      452.48      343.33     46.30 o 
   7   1   8     2559.74     3029.85     96.55 o 
   8   1   8     3193.95     2889.65    113.84 o 
   9   1   8      823.41      650.25     61.72 o 
  10   1   8      103.59      117.81     48.60 o 
  11   1   8       74.48       20.47     52.61 o 
  12   1   8        1.92       67.39     71.33 o 
  13   1   8       12.78       24.37     63.33 o 
 -15   2   8        2.09       71.72     64.96 o 
 -14   2   8      125.28      122.53     62.85 o 
 -13   2   8       12.45       15.63     53.65 o 
 -12   2   8      446.85      522.73     59.73 o 
 -11   2   8     1205.32     1271.35     77.19 o 
 -10   2   8      520.37      843.18     72.40 o 
  -9   2   8     6225.57     6203.62    141.07 o 
  -8   2   8    12168.43    11923.13    184.51 o 
  -7   2   8     1090.04     1157.79     48.87 o 
  -6   2   8      483.17      616.37     32.54 o 
  -5   2   8    13489.90    14559.83    202.12 o 
  -4   2   8    16809.42    17355.99    231.71 o 
  -3   2   8     7156.95     8007.36    131.18 o 
  -2   2   8     1744.43     2077.65     49.14 o 
  -1   2   8     6638.74     6832.83    106.25 o 
   0   2   8     1084.57     1076.06     39.65 o 
   1   2   8      890.97      881.37     38.47 o 
   2   2   8     2205.93     1983.68     63.74 o 
   3   2   8      230.85       31.49     24.69 o 
   4   2   8     2626.34     2329.17     70.86 o 
   5   2   8     9396.90     8871.56    178.95 o 
   6   2   8     6267.80     5935.06    151.34 o 
   7   2   8      297.55      184.96     41.29 o 
   8   2   8      756.70      669.73     59.98 o 
   9   2   8     1730.56     1935.96    114.30 o 
  10   2   8     1571.17     1575.41    101.46 o 
  11   2   8      203.48      257.81     62.74 o 
  12   2   8        0.25       19.34     57.85 o 
 -15   3   8        0.39       24.11     62.39 o 
 -14   3   8       24.49      -19.78     54.98 o 
 -13   3   8       63.98       90.80     50.07 o 
 -12   3   8      304.02      395.17     59.07 o 
 -11   3   8     2327.11     2416.38    106.02 o 
 -10   3   8     6465.04     5908.94    165.44 o 
  -9   3   8      575.47      782.77     67.92 o 
  -8   3   8      563.29      734.50     55.08 o 
  -7   3   8    19651.92    20770.09    323.60 o 
  -6   3   8    43436.60    38581.68    547.45 o 
  -5   3   8    13680.87    12952.94    201.27 o 
  -4   3   8       49.73        8.43     19.01 o 
  -3   3   8    13352.68    12333.27    200.03 o 
  -2   3   8    14924.74    12743.20    178.83 o 
  -1   3   8     8465.51     8284.20    136.90 o 
   0   3   8     6181.16     6735.27    120.92 o 
   1   3   8     3159.56     3297.94     72.26 o 
   2   3   8        3.55       21.77     22.83 o 
   3   3   8     1402.60     1576.07     59.67 o 
   4   3   8      603.96      804.93     49.14 o 
   5   3   8      763.09      822.45     56.82 o 
   6   3   8     4766.40     4574.57    111.67 o 
   7   3   8     7668.57     7557.62    221.47 o 
   8   3   8     3072.21     3180.74    148.66 o 
   9   3   8       25.61       15.75     49.39 o 
  10   3   8      333.45      415.72     67.89 o 
  11   3   8      877.72     1003.44     89.20 o 
  12   3   8      566.96      504.41     80.55 o 
 -15   4   8        0.27       74.86     84.72 o 
 -14   4   8       28.00       37.81     52.89 o 
 -13   4   8       48.36       51.90     59.10 o 
 -12   4   8      577.27      543.16    105.65 o 
 -11   4   8        9.68       27.00     33.24 o 
 -10   4   8      494.51      528.45     67.11 o 
  -9   4   8     2829.88     2959.89    103.17 o 
  -8   4   8    13902.79    12563.19    226.81 o 
  -7   4   8     5343.39     6252.18    137.63 o 
  -6   4   8      194.63      119.82     46.29 o 
  -5   4   8    17529.79    17752.30    247.03 o 
  -4   4   8    31923.71    28743.80    466.53 o 
  -3   4   8    17531.80    19047.53    320.07 o 
  -2   4   8     1759.28     1954.94     65.80 o 
  -1   4   8     6607.41     6515.88    141.40 o 
   0   4   8    10301.51     9735.93    149.61 o 
   1   4   8     2901.58     2953.28     70.00 o 
   2   4   8       81.83       13.97     22.74 o 
   3   4   8      675.25     1050.05     52.79 o 
   4   4   8     3926.67     3811.85     94.61 o 
   5   4   8     3795.63     3633.99     96.49 o 
   6   4   8     1234.82     1171.93     66.09 o 
   7   4   8      445.01      328.22     56.01 o 
   8   4   8     2691.10     2422.96    112.24 o 
   9   4   8     3053.97     3197.09    132.47 o 
  10   4   8     1316.31     1434.38    101.06 o 
  11   4   8       50.51        1.17     56.39 o 
  12   4   8      101.44       58.52     65.14 o 
 -14   5   8       12.63       96.81     69.45 o 
 -13   5   8       33.71      134.46     65.08 o 
 -12   5   8        1.10      -47.88     52.98 o 
 -11   5   8       64.98        9.55     52.93 o 
 -10   5   8     1626.20     1541.56    142.52 o 
  -9   5   8      844.07      985.84     84.68 o 
  -8   5   8       11.24       28.63     37.31 o 
  -7   5   8     4114.85     4416.94    115.00 o 
  -6   5   8     6640.62     6083.36    132.13 o 
  -5   5   8     4589.86     4644.48    129.89 o 
  -4   5   8      109.80      204.19     35.69 o 
  -3   5   8     6875.63     6707.06    170.72 o 
  -2   5   8     6879.47     7573.91    145.73 o 
  -1   5   8     1395.76     1321.98    109.61 o 
   0   5   8      450.20      565.91     45.76 o 
   1   5   8     3962.75     4178.01     88.71 o 
   2   5   8      296.05      481.02     39.02 o 
   3   5   8      679.00      947.79     53.52 o 
   4   5   8     1194.10     1027.43     57.91 o 
   5   5   8       33.84       43.10     35.85 o 
   6   5   8     1266.63     1086.34    102.88 o 
   7   5   8      852.54     1002.48     78.26 o 
   8   5   8      899.84      943.71    104.90 o 
   9   5   8        2.55      -54.17     46.15 o 
  10   5   8      403.62      516.69     94.28 o 
  11   5   8      315.31      437.76     77.56 o 
 -13   6   8        0.90       64.90     63.96 o 
 -12   6   8      191.61      222.51     85.96 o 
 -11   6   8      246.33      393.21     76.69 o 
 -10   6   8       98.25      233.86     74.65 o 
  -9   6   8       28.58      -59.17     49.49 o 
  -8   6   8      179.65      223.24     57.95 o 
  -7   6   8       20.62       50.11     47.79 o 
  -6   6   8      430.80      331.21     56.75 o 
  -5   6   8     1774.82     1805.48     95.73 o 
  -4   6   8     1318.21     1581.41    157.96 o 
  -3   6   8     1166.16     1155.38     77.29 o 
  -2   6   8     4968.50     5520.97    125.57 o 
  -1   6   8     9211.90     8701.12    168.64 o 
   0   6   8     2001.69     2251.57     83.46 o 
   1   6   8      508.53      518.96     51.02 o 
   2   6   8     4132.96     4665.16    121.61 o 
   3   6   8     3834.17     3670.27    111.03 o 
   4   6   8     2375.50     2418.76     99.70 o 
   5   6   8      117.65      254.20     59.65 o 
   6   6   8      432.89      562.78     75.32 o 
   7   6   8      187.84       57.50     56.73 o 
   8   6   8        1.03       69.94     62.11 o 
   9   6   8        8.61       48.26     64.00 o 
  10   6   8       11.48       99.07     70.21 o 
 -13   7   8      461.70      481.89     89.46 o 
 -12   7   8      484.08      474.41     84.56 o 
 -11   7   8      209.48      176.02     68.03 o 
 -10   7   8       67.76       27.25     56.30 o 
  -9   7   8      110.25       93.04     58.82 o 
  -8   7   8      275.86      320.18     75.95 o 
  -7   7   8      127.03       35.28     61.50 o 
  -6   7   8      225.36      326.57     61.36 o 
  -5   7   8     2056.50     1853.77    103.14 o 
  -4   7   8     3374.34     3196.44    139.12 o 
  -3   7   8     3577.71     3223.42    148.09 o 
  -2   7   8        0.24      -24.49     35.22 o 
  -1   7   8     4131.32     4019.50    167.85 o 
   0   7   8     9383.74     9196.45    184.95 o 
   1   7   8     7823.44     6998.40    291.24 o 
   2   7   8     3236.73     3462.95    125.58 o 
   3   7   8      110.15      174.79     59.27 o 
   4   7   8     2761.50     3502.89    138.42 o 
   5   7   8     1463.15     1846.44    112.59 o 
   6   7   8     1808.23     1682.03    113.41 o 
   7   7   8      359.70      369.20     73.61 o 
   8   7   8      110.50      -42.58     61.53 o 
   9   7   8       11.09        0.09     65.26 o 
 -11   8   8      519.64      570.71     87.62 o 
 -10   8   8      653.05      768.25     91.04 o 
  -9   8   8      437.94      568.62     91.99 o 
  -8   8   8       47.59       19.20     56.21 o 
  -7   8   8        0.71       53.37     60.76 o 
  -6   8   8       28.83       20.08     53.61 o 
  -5   8   8      205.77      220.81     85.21 o 
  -4   8   8      501.86      531.63     82.25 o 
  -3   8   8     4082.97     3820.76    225.63 o 
  -2   8   8     3622.19     3573.03    130.69 o 
  -1   8   8     2584.20     2562.49    101.20 o 
   0   8   8      532.61      621.37     66.50 o 
   1   8   8     1794.06     1591.87     87.11 o 
   2   8   8     7517.75     7649.91    177.27 o 
   3   8   8     3554.90     3820.03    144.77 o 
   4   8   8     1764.32     1862.65    117.82 o 
   5   8   8       39.30       24.33     71.51 o 
   6   8   8      110.84      131.38     63.40 o 
   7   8   8      340.46      517.59     98.40 o 
   8   8   8      316.65      353.40    125.04 o 
 -10   9   8       67.12       30.78     76.58 o 
  -9   9   8      295.31      333.34     91.58 o 
  -8   9   8      493.48      523.86    116.81 o 
  -7   9   8      168.39      127.90     87.23 o 
  -6   9   8      101.96      111.36     70.59 o 
  -5   9   8      105.34       25.28     61.82 o 
  -4   9   8      374.60      446.02     83.92 o 
  -3   9   8      178.73      176.53    136.27 o 
  -2   9   8       41.85      122.80     64.45 o 
  -1   9   8     1740.93     1834.84    160.22 o 
   0   9   8     2555.20     2685.88    171.44 o 
   1   9   8     2879.50     3103.57    129.34 o 
   2   9   8      562.49      415.04     93.97 o 
   3   9   8       79.38      157.60     74.82 o 
   4   9   8      776.19      880.56    105.92 o 
   5   9   8      736.20      750.56    102.67 o 
   6   9   8      407.10      437.80     92.38 o 
   7   9   8       61.87      -52.71    127.98 o 
  -8  10   8       31.68       72.39     77.85 o 
  -7  10   8      101.63      220.32    106.03 o 
  -6  10   8       34.05      -47.09     72.25 o 
  -5  10   8        7.70      -42.13     63.77 o 
  -4  10   8        0.26      -26.84     60.43 o 
  -3  10   8       32.38       -4.73     63.01 o 
  -2  10   8      182.17      141.20     72.52 o 
  -1  10   8      459.99      386.42     83.26 o 
   0  10   8        0.51       29.54     67.52 o 
   1  10   8       13.32      -46.47     83.43 o 
   2  10   8      270.82      245.01     75.79 o 
   3  10   8      280.78      213.11     81.12 o 
   4  10   8       85.52      -19.18     70.59 o 
   5  10   8        3.12      -61.35    113.20 o 
  -5  11   8       46.26      127.36     81.93 o 
  -4  11   8        1.50       62.04     73.89 o 
  -3  11   8        8.95      -66.57     68.66 o 
  -2  11   8       26.71      -78.05    107.45 o 
  -1  11   8       11.33       33.79    139.90 o 
   0  11   8        9.50       -1.32    238.72 o 
   1  11   8       14.54      -76.20     86.09 o 
   2  11   8        1.12      -11.67     74.82 o 
 -16   1   9       43.51       71.78     71.43 o 
 -15   1   9       23.81        9.27     58.46 o 
 -14   1   9       66.82       74.61     58.63 o 
 -13   1   9      192.69      154.87     70.39 o 
 -12   1   9       73.03        3.83     98.93 o 
 -11   1   9     1435.54     1069.78     73.65 o 
 -10   1   9      898.55      856.16     62.22 o 
  -9   1   9      841.06     1104.57     86.17 o 
  -8   1   9        7.89      -22.03     23.64 o 
  -7   1   9     2028.26     1992.40     58.27 o 
  -6   1   9     5818.59     6589.00    136.66 o 
  -5   1   9    13844.54    13865.33    237.83 o 
  -4   1   9     5723.04     5656.44     92.99 o 
  -3   1   9     4232.95     4604.74     77.86 o 
  -2   1   9    17976.92    18015.00    233.93 o 
  -1   1   9     3826.14     4533.61     88.26 o 
   0   1   9     5567.71     6771.08    107.08 o 
   1   1   9     7239.75     8116.02    129.09 o 
   2   1   9     3474.45     3230.39     75.58 o 
   3   1   9      589.38      593.49     42.47 o 
   4   1   9      198.72       91.71     27.91 o 
   5   1   9      701.54      619.26     48.26 o 
   6   1   9     3242.25     3194.44     96.03 o 
   7   1   9     1979.05     2120.67     99.30 o 
   8   1   9     1291.58     1514.87     81.41 o 
   9   1   9      180.44       93.78     45.98 o 
  10   1   9       70.66       59.32     49.30 o 
  11   1   9      342.96      284.88     72.91 o 
  12   1   9      235.76      350.92     85.55 o 
 -15   2   9      310.73      367.95     78.00 o 
 -14   2   9      706.70      763.95     88.68 o 
 -13   2   9      299.02      350.14     70.35 o 
 -12   2   9       27.25       23.23     48.78 o 
 -11   2   9      830.78      776.13     68.89 o 
 -10   2   9     1882.68     1899.60    101.46 o 
  -9   2   9     3923.38     3441.48    112.61 o 
  -8   2   9     8713.44     9047.30    173.18 o 
  -7   2   9     4088.95     3660.63     86.90 o 
  -6   2   9     3787.48     2921.33     67.29 o 
  -5   2   9      290.31      425.10     29.52 o 
  -4   2   9    16172.65    16795.69    248.09 o 
  -3   2   9    20204.69    19267.03    253.62 o 
  -2   2   9    41539.04    39788.29    540.90 o 
  -1   2   9    25052.95    24948.96    321.25 o 
   0   2   9     4319.31     4031.79     77.84 o 
   1   2   9     1884.13     1720.66     78.44 o 
   2   2   9    10896.08     9506.82    152.96 o 
   3   2   9    20839.40    22342.73    340.45 o 
   4   2   9    14064.89    13783.69    214.71 o 
   5   2   9     6401.96     5740.47    122.51 o 
   6   2   9     1018.90      868.47     58.66 o 
   7   2   9      344.67      576.59     53.75 o 
   8   2   9     1331.21     1367.82     78.45 o 
   9   2   9     2132.18     1994.14    105.69 o 
  10   2   9     1251.72     1170.68    137.64 o 
  11   2   9      411.62      441.45     70.79 o 
  12   2   9       62.93       93.86     81.74 o 
 -15   3   9        0.62       41.65     63.44 o 
 -14   3   9      180.48      111.38     62.85 o 
 -13   3   9      421.34      256.38     80.63 o 
 -12   3   9      927.52     1067.02     78.40 o 
 -11   3   9     1318.92     1390.59     95.56 o 
 -10   3   9      170.84       64.61     41.84 o 
  -9   3   9      361.54      377.21     54.69 o 
  -8   3   9      265.76      433.17     47.14 o 
  -7   3   9     2071.89     1894.52     76.33 o 
  -6   3   9     7773.57     7915.56    129.37 o 
  -5   3   9    13377.13    12754.09    184.56 o 
  -4   3   9     8005.99     7423.91    119.67 o 
  -3   3   9       34.69      -18.04     24.59 o 
  -2   3   9      554.81      639.81     35.05 o 
  -1   3   9     3312.01     3222.90     74.25 o 
   0   3   9     9985.02     9631.24    160.54 o 
   1   3   9    19246.57    20851.35    310.49 o 
   2   3   9     4537.21     4538.58     94.06 o 
   3   3   9     1331.34     1276.92     57.21 o 
   4   3   9      323.69      351.13     69.29 o 
   5   3   9     1781.79     2285.75     88.96 o 
   6   3   9     1621.11     1662.27     77.24 o 
   7   3   9     3683.35     3419.73    104.75 o 
   8   3   9      747.90      698.67     95.54 o 
   9   3   9       74.78       43.18     48.31 o 
  10   3   9       28.25       35.75     52.89 o 
  11   3   9       50.27       36.07     56.27 o 
  12   3   9      151.71      -25.53     64.90 o 
 -15   4   9      144.11      176.92     73.20 o 
 -14   4   9       51.31       76.75     52.46 o 
 -13   4   9       14.53       48.39     49.30 o 
 -12   4   9      141.37      152.52     71.25 o 
 -11   4   9       47.44      -12.00     39.64 o 
 -10   4   9      860.39      667.55     63.34 o 
  -9   4   9      623.77      632.62     57.83 o 
  -8   4   9      107.59      110.43     43.39 o 
  -7   4   9      561.31      643.60     52.31 o 
  -6   4   9       34.52      -13.49     30.39 o 
  -5   4   9      265.46      272.75     33.67 o 
  -4   4   9      236.71      221.80     31.73 o 
  -3   4   9     1479.21     1728.08     66.36 o 
  -2   4   9     6895.69     8848.68    161.52 o 
  -1   4   9     1745.09     1490.51     68.89 o 
   0   4   9       69.22       31.31     20.62 o 
   1   4   9      535.66      550.04     41.24 o 
   2   4   9      832.28      957.97     48.63 o 
   3   4   9      168.50      132.23     31.43 o 
   4   4   9      271.71      221.70     37.49 o 
   5   4   9     2066.71     2386.14     84.32 o 
   6   4   9      143.35      219.77     43.52 o 
   7   4   9      700.82      546.86     63.74 o 
   8   4   9       80.80       43.71     45.89 o 
   9   4   9        2.42       -0.89     52.44 o 
  10   4   9      120.88       72.87     55.44 o 
  11   4   9       98.53       82.33     61.05 o 
 -14   5   9      113.70      202.00     77.29 o 
 -13   5   9       64.64       70.94     61.28 o 
 -12   5   9       23.59       58.00     55.00 o 
 -11   5   9       71.66      123.35     54.75 o 
 -10   5   9       40.31      144.99     76.69 o 
  -9   5   9       21.51       24.94     48.00 o 
  -8   5   9      186.05      106.05     50.66 o 
  -7   5   9      427.29      485.26     60.28 o 
  -6   5   9       44.62      104.81     44.64 o 
  -5   5   9      297.53      409.51     59.28 o 
  -4   5   9        9.45       10.99     31.67 o 
  -3   5   9      809.45      724.60     49.53 o 
  -2   5   9      357.65      259.28     37.21 o 
  -1   5   9      431.15      472.06     48.49 o 
   0   5   9       55.18       27.74     31.20 o 
   1   5   9      101.25      196.33     29.13 o 
   2   5   9        5.03        7.31     31.38 o 
   3   5   9      566.34      623.88     47.45 o 
   4   5   9     2829.42     2906.76     89.09 o 
   5   5   9      644.08      631.55     60.47 o 
   6   5   9      493.33      760.09     69.75 o 
   7   5   9        0.09       90.31     47.12 o 
   8   5   9      177.19      298.21     62.51 o 
   9   5   9      269.96      334.16     65.61 o 
  10   5   9      416.96      345.33     67.99 o 
  11   5   9      181.02      189.72     67.20 o 
 -13   6   9       85.84       -5.83     66.15 o 
 -12   6   9      102.99       81.34     61.50 o 
 -11   6   9       21.94      106.46     57.84 o 
 -10   6   9      112.98       51.26     55.23 o 
  -9   6   9      695.60      784.45     81.73 o 
  -8   6   9      289.39      319.58     74.84 o 
  -7   6   9       13.51      -17.41     46.36 o 
  -6   6   9       80.66       83.24     48.00 o 
  -5   6   9     1472.23     1423.39     85.73 o 
  -4   6   9      567.99      565.00     59.29 o 
  -3   6   9      335.50      321.39     43.95 o 
  -2   6   9       46.60       57.22     34.40 o 
  -1   6   9        1.87       14.46     32.29 o 
   0   6   9        4.24      -20.93     34.30 o 
   1   6   9      405.60      539.43     52.18 o 
   2   6   9     2227.28     2135.42     89.26 o 
   3   6   9     1691.72     1027.00     71.38 o 
   4   6   9      833.54      887.35     69.26 o 
   5   6   9        4.79       43.00     53.11 o 
   6   6   9      698.05      503.77    102.26 o 
   7   6   9      851.78      652.05     81.90 o 
   8   6   9      637.07      841.89     93.21 o 
   9   6   9      188.47      124.03     71.92 o 
  10   6   9       19.51      -98.91     82.60 o 
 -13   7   9       17.88       41.69     69.82 o 
 -12   7   9       10.92       28.11     82.25 o 
 -11   7   9        9.50       50.92     61.96 o 
 -10   7   9        0.60       27.32    107.91 o 
  -9   7   9       17.37       66.86     55.97 o 
  -8   7   9      123.79       74.44     55.71 o 
  -7   7   9      196.04      129.62     54.89 o 
  -6   7   9       17.74      -41.78     46.32 o 
  -5   7   9      138.13      272.49     69.85 o 
  -4   7   9      718.48      496.02     66.14 o 
  -3   7   9      442.97      414.13     59.31 o 
  -2   7   9      109.63      121.70     43.02 o 
  -1   7   9      430.31      376.54     55.87 o 
   0   7   9        8.39       -9.12     36.11 o 
   1   7   9       12.39       27.44     40.49 o 
   2   7   9      799.63      984.23     72.23 o 
   3   7   9      253.65      362.06     55.28 o 
   4   7   9      183.40      117.41     66.87 o 
   5   7   9      265.15      148.46    104.11 o 
   6   7   9       70.24       23.39     58.99 o 
   7   7   9       11.99       65.84     62.26 o 
   8   7   9       71.69       24.93     63.57 o 
   9   7   9      162.41       47.44     69.13 o 
 -11   8   9        1.20      -50.22    128.93 o 
 -10   8   9        2.89       75.83     63.79 o 
  -9   8   9        1.11       91.18     70.04 o 
  -8   8   9      143.24      182.59     68.27 o 
  -7   8   9      452.18      685.30     81.95 o 
  -6   8   9      391.00      274.86     74.84 o 
  -5   8   9      190.22      183.78     71.80 o 
  -4   8   9        5.83      -43.26     41.93 o 
  -3   8   9      428.48      443.91     65.63 o 
  -2   8   9     1533.81     1653.39    100.47 o 
  -1   8   9      934.15     1032.39     72.06 o 
   0   8   9      549.72      535.59     68.19 o 
   1   8   9        0.22        7.66     44.05 o 
   2   8   9        1.82        4.14     44.44 o 
   3   8   9      467.06      371.52    109.67 o 
   4   8   9      456.53      550.12     87.50 o 
   5   8   9      350.36      316.76     74.78 o 
   6   8   9      105.76       48.20     85.21 o 
   7   8   9        0.33       72.78     65.59 o 
   8   8   9        3.85       62.16     79.34 o 
 -10   9   9       32.38       82.83     76.83 o 
  -9   9   9        7.76       62.37     98.68 o 
  -8   9   9       12.29       65.06     75.16 o 
  -7   9   9        0.10       23.46     68.35 o 
  -6   9   9      148.50      215.08     75.52 o 
  -5   9   9      490.82      449.79     81.31 o 
  -4   9   9      519.22      584.30     88.53 o 
  -3   9   9       62.33       94.99     66.16 o 
  -2   9   9        0.48      -16.44     62.28 o 
  -1   9   9      314.29      344.14    117.33 o 
   0   9   9     1233.38     1310.00    114.20 o 
   1   9   9      214.24      232.94     61.08 o 
   2   9   9      112.88      -11.53     61.21 o 
   3   9   9        0.98       23.78     67.38 o 
   4   9   9       15.11       11.78     66.86 o 
   5   9   9      105.06       71.83     72.36 o 
   6   9   9      176.63      104.79     76.88 o 
   7   9   9       95.94       76.89     81.89 o 
  -8  10   9       13.57       -4.79    133.48 o 
  -7  10   9       28.97      -73.19     85.62 o 
  -6  10   9        8.96      -54.82     85.70 o 
  -5  10   9        9.84      -29.41     64.21 o 
  -4  10   9      111.32       78.62     68.55 o 
  -3  10   9      425.04      429.36     85.85 o 
  -2  10   9      415.03      485.95     88.09 o 
  -1  10   9        9.77       62.41     68.87 o 
   0  10   9        3.52       40.30     66.63 o 
   1  10   9      193.34       88.06     90.33 o 
   2  10   9      321.03      338.22     99.69 o 
   3  10   9      137.07      131.33     92.06 o 
   4  10   9       89.75       41.80     75.79 o 
  -4  11   9        0.66     -153.24    108.72 o 
  -3  11   9        3.72     -103.81     79.53 o 
  -2  11   9      101.87      -13.73    112.74 o 
  -1  11   9       38.05      -23.40    103.96 o 
   0  11   9       12.13      -49.43     98.83 o 
   1  11   9       17.57      -19.75     91.32 o 
 -16   0  10      134.85      136.05    133.48 o 
 -15   0  10      112.87       23.18     88.12 o 
 -14   0  10        2.20      -16.18     87.27 o 
 -13   0  10     1340.56     1374.60    151.45 o 
 -12   0  10     1449.65     1685.82    154.74 o 
 -11   0  10        9.20       48.74     80.86 o 
 -10   0  10     4103.85     3831.69    165.62 o 
  -9   0  10     4750.50     4292.76    140.02 o 
  -8   0  10     3480.59     2650.44    118.86 o 
  -7   0  10     2019.05     1848.12     90.76 o 
  -6   0  10     1714.06     1339.56     70.14 o 
  -5   0  10    27914.72    31143.23    563.33 o 
  -4   0  10      834.36      947.50     70.59 o 
  -3   0  10     1171.67      770.41     43.66 o 
  -2   0  10     4269.10     5512.93    119.62 o 
  -1   0  10      605.78      627.59     62.60 o 
   0   0  10      289.61      473.27     63.75 o 
   1   0  10      106.47      373.31     81.33 o 
   2   0  10     1170.07     1220.19     72.43 o 
   3   0  10    13145.32    11678.47    263.52 o 
   4   0  10    16288.11    15106.01    328.69 o 
   5   0  10     6639.08     5863.58    177.23 o 
   6   0  10       24.01       37.90     36.48 o 
   7   0  10     6930.33     6127.58    247.96 o 
   8   0  10     8290.81     7960.20    308.02 o 
   9   0  10     4053.52     3858.36    174.18 o 
  10   0  10      389.60      420.31     84.65 o 
  11   0  10      140.29      161.71    136.05 o 
  12   0  10      301.80      280.54    104.78 o 
 -16   1  10        8.26      119.00     70.49 o 
 -15   1  10      114.62      101.86     63.78 o 
 -14   1  10       43.84       82.94     69.65 o 
 -13   1  10      274.23      262.17     74.28 o 
 -12   1  10      503.10      541.16     80.98 o 
 -11   1  10      633.49      767.21     76.39 o 
 -10   1  10     1148.10     1000.70     71.14 o 
  -9   1  10      666.91      877.41     50.29 o 
  -8   1  10     8214.51     7837.92    136.79 o 
  -7   1  10    15659.85    15596.69    247.11 o 
  -6   1  10     2814.17     2288.75    103.28 o 
  -5   1  10     1290.46     1483.74     80.03 o 
  -4   1  10    26607.55    25510.19    328.24 o 
  -3   1  10    21261.84    22526.60    400.99 o 
  -2   1  10     1795.33     1725.66     52.11 o 
  -1   1  10      176.43      225.11     26.38 o 
   0   1  10     2347.08     2184.15     78.83 o 
   1   1  10       19.22       13.46     21.24 o 
   2   1  10     3724.26     4783.01    141.20 o 
   3   1  10      544.89      603.00     42.85 o 
   4   1  10        5.57       17.44     27.86 o 
   5   1  10     8788.46     8211.23    172.50 o 
   6   1  10     9528.06     9671.07    178.72 o 
   7   1  10     3768.65     3659.97    120.41 o 
   8   1  10        0.10       20.64     41.73 o 
   9   1  10     1231.79     1047.13     77.87 o 
  10   1  10     1533.31     1767.40     97.78 o 
  11   1  10      994.73      988.08    107.07 o 
  12   1  10      184.22      285.07     73.59 o 
 -16   2  10      103.90      229.97     78.40 o 
 -15   2  10      185.78      168.34     70.67 o 
 -14   2  10       27.42       52.50     73.32 o 
 -13   2  10        0.59       42.16     54.11 o 
 -12   2  10        2.96      -11.14     38.95 o 
 -11   2  10        5.74       46.25     49.18 o 
 -10   2  10      456.66      273.93     54.53 o 
  -9   2  10      569.17      862.22     66.20 o 
  -8   2  10      223.65      261.95     52.87 o 
  -7   2  10     7474.75     7937.91    132.84 o 
  -6   2  10    24282.30    25267.71    335.13 o 
  -5   2  10    14985.23    15388.84    234.75 o 
  -4   2  10     1259.11     1236.09     43.45 o 
  -3   2  10     8793.40     9370.47    138.55 o 
  -2   2  10    25239.85    23635.38    334.08 o 
  -1   2  10    31609.60    32892.36    417.13 o 
   0   2  10        6.07       23.90     20.18 o 
   1   2  10     4210.21     3037.00     70.83 o 
   2   2  10     3732.99     2828.78     74.16 o 
   3   2  10       65.78      173.53     33.67 o 
   4   2  10      904.72     1043.40    104.85 o 
   5   2  10        0.15      -13.53     31.03 o 
   6   2  10      232.66      197.11     42.12 o 
   7   2  10     1305.48     1093.32     71.15 o 
   8   2  10      641.36      827.69     66.19 o 
   9   2  10      560.30      599.96     70.44 o 
  10   2  10        2.66       15.01     51.90 o 
  11   2  10      304.41      350.95     67.38 o 
  12   2  10      196.29      269.99     69.68 o 
 -15   3  10        3.64      -43.74     61.17 o 
 -14   3  10       70.82      119.36     62.72 o 
 -13   3  10      370.16      335.30     85.89 o 
 -12   3  10      141.73      242.65     52.59 o 
 -11   3  10      219.21      272.16     51.30 o 
 -10   3  10      125.50       45.25     45.08 o 
  -9   3  10     1372.65     1791.02    118.14 o 
  -8   3  10     2081.63     2033.31     81.42 o 
  -7   3  10     2366.41     1738.67     72.99 o 
  -6   3  10     1099.63     1571.06     51.85 o 
  -5   3  10    14157.61    14860.21    210.96 o 
  -4   3  10    38226.74    37368.92    474.17 o 
  -3   3  10    19086.70    16646.95    338.89 o 
  -2   3  10       80.33       -4.55     24.11 o 
  -1   3  10    25549.73    27277.79    356.06 o 
   0   3  10    25906.93    25414.63    336.18 o 
   1   3  10    14860.05    14382.84    229.96 o 
   2   3  10      703.49      501.82     44.54 o 
   3   3  10      567.63      591.45     46.68 o 
   4   3  10      166.84      133.23     34.14 o 
   5   3  10      179.79      161.35     39.36 o 
   6   3  10     1113.41     1231.73     70.58 o 
   7   3  10      160.26      120.71     44.01 o 
   8   3  10      819.52      878.94     91.23 o 
   9   3  10     1071.20     1068.14     86.47 o 
  10   3  10      310.35      348.16     84.29 o 
  11   3  10        3.29       81.37     57.81 o 
 -15   4  10      221.23      193.30     72.72 o 
 -14   4  10       96.87      170.09     58.02 o 
 -13   4  10       33.00      121.11     53.26 o 
 -12   4  10       32.78       69.08     37.71 o 
 -11   4  10       20.56       68.93     46.62 o 
 -10   4  10      779.15      784.96     66.55 o 
  -9   4  10       40.77       70.09     40.46 o 
  -8   4  10      696.66      656.91     54.45 o 
  -7   4  10     6850.02     6903.28    144.36 o 
  -6   4  10    11733.71    11354.77    197.85 o 
  -5   4  10     3777.82     4071.67     84.36 o 
  -4   4  10      428.86      444.61     40.75 o 
  -3   4  10    23800.96    23828.62    354.03 o 
  -2   4  10    33415.05    32233.94    461.23 o 
  -1   4  10    10075.10     9268.50    144.80 o 
   0   4  10      151.66      144.62     26.00 o 
   1   4  10     4946.95     4670.01    117.86 o 
   2   4  10     7503.34     7702.34    138.23 o 
   3   4  10     4196.62     3784.88    113.07 o 
   4   4  10      695.05      640.62     65.24 o 
   5   4  10      230.25      228.95     42.51 o 
   6   4  10      434.53      556.28     55.48 o 
   7   4  10      173.00      169.30     51.50 o 
   8   4  10        4.76       10.17     48.86 o 
   9   4  10      324.99      414.64     66.26 o 
  10   4  10      487.28      380.30     72.19 o 
  11   4  10      373.99      440.70     77.86 o 
 -14   5  10      175.52      274.99     73.94 o 
 -13   5  10      279.68      248.17     70.00 o 
 -12   5  10       10.42       -4.69     54.63 o 
 -11   5  10      147.54      123.35     57.46 o 
 -10   5  10      454.97      674.21    103.99 o 
  -9   5  10      224.56      220.13     57.63 o 
  -8   5  10      286.09      239.35     53.80 o 
  -7   5  10      419.22      536.09     82.62 o 
  -6   5  10       20.29      -42.91     48.37 o 
  -5   5  10     5738.05     5329.65    142.10 o 
  -4   5  10     9330.02     9089.70    169.99 o 
  -3   5  10     1451.53     1608.88     69.59 o 
  -2   5  10     1919.08     1892.80     73.15 o 
  -1   5  10     9675.37     9494.05    197.05 o 
   0   5  10    13516.49    13059.42    224.25 o 
   1   5  10     4338.53     5025.05    120.39 o 
   2   5  10      176.38      287.29     36.39 o 
   3   5  10     1707.51     1907.39     73.38 o 
   4   5  10     5906.91     6096.68    145.60 o 
   5   5  10      385.56      564.81     54.16 o 
   6   5  10       18.09      280.35     54.88 o 
   7   5  10       10.30       29.11     46.46 o 
   8   5  10       44.70      121.85     56.38 o 
   9   5  10       30.74       17.27     55.58 o 
  10   5  10        9.72       41.92     59.52 o 
 -14   6  10       60.58       38.57     69.32 o 
 -13   6  10      235.72      383.94     90.77 o 
 -12   6  10      451.93      516.52     79.67 o 
 -11   6  10      205.01      182.59     93.25 o 
 -10   6  10       76.93       55.31     56.46 o 
  -9   6  10     1602.56     1813.14    110.86 o 
  -8   6  10     1486.63     2081.00    113.31 o 
  -7   6  10        2.85       84.70     50.84 o 
  -6   6  10       67.56       24.56     45.65 o 
  -5   6  10        5.58        0.42     43.35 o 
  -4   6  10      166.90      288.09     50.96 o 
  -3   6  10      971.63      761.78     77.09 o 
  -2   6  10     1539.87     1608.64     76.65 o 
  -1   6  10      307.77      111.01     47.17 o 
   0   6  10     3782.66     3938.47    110.86 o 
   1   6  10     5582.67     5494.26    134.43 o 
   2   6  10     2811.49     2760.72    113.33 o 
   3   6  10      598.85      455.54     56.36 o 
   4   6  10     1417.27     1598.00     88.20 o 
   5   6  10     2135.19     2257.52    125.21 o 
   6   6  10      546.72      420.36    122.81 o 
   7   6  10       25.68       52.90     60.88 o 
   8   6  10      116.80      333.35     72.81 o 
   9   6  10       87.59      136.86     77.43 o 
  10   6  10        2.78       15.25     72.96 o 
 -13   7  10       17.34      -30.27     63.99 o 
 -12   7  10      292.74      347.38     80.22 o 
 -11   7  10     1453.92     1696.24    141.28 o 
 -10   7  10     1221.40     1320.47    145.18 o 
  -9   7  10      363.44      484.30     77.06 o 
  -8   7  10       49.70       25.30     68.28 o 
  -7   7  10     2729.34     3031.57    127.61 o 
  -6   7  10     1641.77     1591.02    112.63 o 
  -5   7  10     1366.17     1473.59     93.90 o 
  -4   7  10      307.40      420.15     60.39 o 
  -3   7  10      373.16      350.84     58.91 o 
  -2   7  10       97.47      121.10     41.20 o 
  -1   7  10      252.51      351.39     63.37 o 
   0   7  10      419.03      386.43     52.53 o 
   1   7  10     1507.24     1480.62     82.25 o 
   2   7  10     6435.81     7403.32    236.37 o 
   3   7  10     2016.35     1765.82     93.82 o 
   4   7  10      257.74      249.13     65.95 o 
   5   7  10       93.39      -43.86     54.94 o 
   6   7  10     1064.88     1443.37    170.28 o 
   7   7  10     1232.64     1485.50    226.37 o 
   8   7  10      456.51      419.70     81.30 o 
   9   7  10       78.98      244.73     78.78 o 
 -11   8  10        1.42       43.26     65.88 o 
 -10   8  10      244.84      190.11     81.48 o 
  -9   8  10     1664.41     1734.47    118.56 o 
  -8   8  10     1689.34     1760.80    115.13 o 
  -7   8  10      865.44      992.96     91.07 o 
  -6   8  10       42.60      119.97     58.09 o 
  -5   8  10      527.98      659.26     74.93 o 
  -4   8  10      289.66      354.79     64.68 o 
  -3   8  10       49.58       17.16     36.77 o 
  -2   8  10      627.90      612.68     81.87 o 
  -1   8  10      361.55      141.55     57.28 o 
   0   8  10     2584.91     2865.58    118.67 o 
   1   8  10     1010.26     1223.11     88.82 o 
   2   8  10      167.76       87.44     71.60 o 
   3   8  10      201.03      393.52     70.55 o 
   4   8  10     2048.96     2382.96    132.71 o 
   5   8  10     2356.03     2210.64    129.73 o 
   6   8  10      438.28      395.02    130.05 o 
   7   8  10        1.81      -30.89     66.34 o 
   8   8  10       71.71      227.71     76.02 o 
 -10   9  10      287.22      337.05     78.00 o 
  -9   9  10        1.80      -80.61     64.74 o 
  -8   9  10      124.73      -52.67     61.18 o 
  -7   9  10      533.86      489.41     91.05 o 
  -6   9  10      479.74      379.52     99.31 o 
  -5   9  10       80.18       40.73     67.56 o 
  -4   9  10       28.07      -33.78     58.89 o 
  -3   9  10        4.61      -29.97     58.21 o 
  -2   9  10      197.68      168.08     69.12 o 
  -1   9  10      120.16       75.99    124.40 o 
   0   9  10       68.27       42.10     48.87 o 
   1   9  10      223.85      255.25     60.98 o 
   2   9  10      890.30      758.51    135.83 o 
   3   9  10      946.26     1031.61    109.01 o 
   4   9  10      183.23      267.28     83.62 o 
   5   9  10       34.06      132.29     77.19 o 
   6   9  10      123.69       21.82     85.01 o 
  -8  10  10      104.27      124.30     89.80 o 
  -7  10  10        1.15       43.85     78.52 o 
  -6  10  10       97.55      143.08     76.66 o 
  -5  10  10       91.72      125.18     75.82 o 
  -4  10  10       14.80       55.85     71.91 o 
  -3  10  10       26.99       37.49     87.49 o 
  -2  10  10       73.76       50.65     66.44 o 
  -1  10  10       12.17      -21.97     77.78 o 
   0  10  10      259.63      233.54    123.41 o 
   1  10  10      307.91      321.12    130.75 o 
   2  10  10      123.63      121.77     77.93 o 
   3  10  10        0.19       19.03     69.03 o 
   4  10  10       68.00       25.74    114.94 o 
  -4  11  10       60.13      -97.51     65.01 o 
  -3  11  10        1.44      -24.09     66.82 o 
  -2  11  10       47.06      -44.13     67.11 o 
  -1  11  10      261.60      301.65    110.54 o 
   0  11  10      227.47      155.70    155.30 o 
 -16   1  11      128.16      165.07     73.02 o 
 -15   1  11       50.13       83.94     61.79 o 
 -14   1  11       47.07      114.41     64.71 o 
 -13   1  11        0.72       -9.26     65.71 o 
 -12   1  11      645.68      674.55     89.17 o 
 -11   1  11     1239.32     1504.98     83.66 o 
 -10   1  11      849.00      931.32     64.85 o 
  -9   1  11     3246.29     3203.84    102.17 o 
  -8   1  11      305.97      175.53     31.28 o 
  -7   1  11      368.42      449.63     41.37 o 
  -6   1  11     2129.10     2201.89     61.02 o 
  -5   1  11    11182.92    10454.47    191.67 o 
  -4   1  11     3914.98     4635.14     83.26 o 
  -3   1  11    11424.63    10643.98    165.00 o 
  -2   1  11      382.31      739.07     45.67 o 
  -1   1  11      487.57      424.97     32.47 o 
   0   1  11      821.60      718.78     48.59 o 
   1   1  11    10091.06     9865.49    155.33 o 
   2   1  11     7398.68     6897.63    125.24 o 
   3   1  11      889.91      883.09     51.18 o 
   4   1  11      340.58      384.21     42.05 o 
   5   1  11      192.98      366.90     59.67 o 
   6   1  11      716.32      768.92     66.30 o 
   7   1  11      716.16      722.85     61.54 o 
   8   1  11     1088.75     1280.70     79.02 o 
   9   1  11      261.22      247.80     59.88 o 
  10   1  11       12.30      132.62     63.91 o 
  11   1  11        6.65       27.35     51.62 o 
  12   1  11       25.76      136.67     77.24 o 
 -16   2  11        1.46       39.82     66.28 o 
 -15   2  11       61.97       89.64     64.02 o 
 -14   2  11      561.13      683.01     85.04 o 
 -13   2  11      842.80      867.25    108.56 o 
 -12   2  11      150.11      162.49     48.23 o 
 -11   2  11      416.40      497.05     56.94 o 
 -10   2  11       63.80       16.38     28.08 o 
  -9   2  11     1682.20     1524.67     76.31 o 
  -8   2  11     2011.65     1793.53     85.59 o 
  -7   2  11     6102.28     5567.03    105.04 o 
  -6   2  11     5374.12     5421.58     99.67 o 
  -5   2  11      883.27     1204.24     45.50 o 
  -4   2  11      675.61      897.39     39.03 o 
  -3   2  11     3726.10     4368.07     80.89 o 
  -2   2  11    12960.21    14056.55    195.54 o 
  -1   2  11    33411.50    34688.20    440.87 o 
   0   2  11     4102.27     3416.06     73.93 o 
   1   2  11      272.32      227.03     29.87 o 
   2   2  11      176.81       90.61     28.62 o 
   3   2  11     4843.58     5548.50    115.05 o 
   4   2  11     5928.47     4885.12    202.28 o 
   5   2  11     2163.33     2068.34     91.46 o 
   6   2  11     1768.43     2145.83     90.58 o 
   7   2  11      146.47      121.96     45.54 o 
   8   2  11       31.47       32.74     43.61 o 
   9   2  11      649.68      680.19     74.66 o 
  10   2  11      384.92      357.96     67.47 o 
  11   2  11      343.38      256.40    105.93 o 
 -15   3  11      242.13      421.71     77.26 o 
 -14   3  11       30.02       95.74     60.02 o 
 -13   3  11       64.33      111.66     50.10 o 
 -12   3  11      678.44      798.27     80.94 o 
 -11   3  11     1563.11     1509.92     86.28 o 
 -10   3  11     3249.33     2628.14    114.05 o 
  -9   3  11     1405.06     1415.89     74.48 o 
  -8   3  11      111.93      167.17     37.49 o 
  -7   3  11      176.82       83.09     32.96 o 
  -6   3  11     1216.13      936.05     43.58 o 
  -5   3  11     3518.35     3625.42     77.02 o 
  -4   3  11     3776.53     4135.41     90.00 o 
  -3   3  11     5444.27     5392.96     96.81 o 
  -2   3  11     3737.83     4625.77     94.90 o 
  -1   3  11     2148.77     2371.05     63.48 o 
   0   3  11      691.64      699.25     39.77 o 
   1   3  11     6354.03     8258.09    169.76 o 
   2   3  11     3959.75     3908.21     99.68 o 
   3   3  11     4055.20     3782.26    163.89 o 
   4   3  11     2171.85     2285.37     81.24 o 
   5   3  11      318.01      215.40     43.43 o 
   6   3  11     1097.46      891.04     63.60 o 
   7   3  11      405.51      244.19     56.39 o 
   8   3  11      177.30      283.16     59.77 o 
   9   3  11      203.88      310.62     63.92 o 
  10   3  11      145.24      169.60     63.56 o 
  11   3  11       23.32       60.01     64.01 o 
 -15   4  11       31.74      -48.40     73.17 o 
 -14   4  11       78.42      128.39     61.99 o 
 -13   4  11      513.32      416.58     74.99 o 
 -12   4  11      219.34      167.76     57.58 o 
 -11   4  11       41.65       46.40     44.26 o 
 -10   4  11      508.89      561.63     60.77 o 
  -9   4  11      130.11       70.74     39.56 o 
  -8   4  11       75.28       -6.69     43.79 o 
  -7   4  11      225.30      134.25     35.97 o 
  -6   4  11      289.11      190.44     38.91 o 
  -5   4  11      201.82      136.69     26.23 o 
  -4   4  11     1455.22     1908.09     96.86 o 
  -3   4  11       13.43       16.82     28.34 o 
  -2   4  11     2743.58     2681.89     76.11 o 
  -1   4  11     2581.07     2691.03     67.12 o 
   0   4  11      943.66      936.66     45.62 o 
   1   4  11     1226.55     1288.67     55.89 o 
   2   4  11     1001.13     1139.85     83.03 o 
   3   4  11      984.90      866.92     67.63 o 
   4   4  11       50.58       55.46     35.90 o 
   5   4  11       65.94       62.35     38.56 o 
   6   4  11      248.13      150.23     65.05 o 
   7   4  11      244.77      254.10     55.67 o 
   8   4  11      680.51      681.27     73.56 o 
   9   4  11      338.08      392.52     68.83 o 
  10   4  11      113.12       79.40     62.68 o 
  11   4  11        9.91       22.26     67.60 o 
 -14   5  11        3.65      114.34     69.77 o 
 -13   5  11        0.09        3.34     61.12 o 
 -12   5  11        0.14      -84.74     75.02 o 
 -11   5  11       19.65       -6.07     53.10 o 
 -10   5  11        1.57       52.46     54.92 o 
  -9   5  11      111.30      125.29     54.20 o 
  -8   5  11      186.56       48.98     47.27 o 
  -7   5  11      340.19      411.70     63.73 o 
  -6   5  11     2219.14     2252.99     98.49 o 
  -5   5  11     1067.34     1323.92     78.56 o 
  -4   5  11      426.81      573.88     55.59 o 
  -3   5  11       56.30       35.30     32.01 o 
  -2   5  11     1420.98     1456.02     69.16 o 
  -1   5  11     3339.70     3815.32    102.72 o 
   0   5  11     4738.13     4605.05    114.06 o 
   1   5  11     2921.84     3069.06     96.38 o 
   2   5  11       47.15       41.40     38.34 o 
   3   5  11      227.52      267.59     41.23 o 
   4   5  11      235.77      287.54     43.95 o 
   5   5  11     1554.62     1827.87     83.49 o 
   6   5  11     1706.37     1733.42     97.46 o 
   7   5  11     1232.94     1081.80     83.24 o 
   8   5  11      334.51      258.35     62.06 o 
   9   5  11       24.11       61.38     58.76 o 
  10   5  11      170.34       86.11     64.71 o 
 -14   6  11       17.56       68.98     69.78 o 
 -13   6  11       51.48       52.09     65.21 o 
 -12   6  11        3.88       14.33     58.96 o 
 -11   6  11       28.10       11.07     56.31 o 
 -10   6  11      173.11      166.88     65.95 o 
  -9   6  11      267.80      211.94     83.36 o 
  -8   6  11      101.87      130.46     93.00 o 
  -7   6  11      247.15      322.70     60.92 o 
  -6   6  11        4.35       91.34     57.06 o 
  -5   6  11      777.90      843.08    126.11 o 
  -4   6  11     4148.90     4375.09    132.71 o 
  -3   6  11     4629.69     4344.38    115.93 o 
  -2   6  11     1377.54     1166.57     67.44 o 
  -1   6  11       47.83       -7.47     27.31 o 
   0   6  11       69.49      170.64     41.41 o 
   1   6  11     2996.22     2659.59     98.71 o 
   2   6  11     3236.55     3019.49    105.41 o 
   3   6  11     3800.30     3903.91    121.12 o 
   4   6  11      952.04     1444.70     86.30 o 
   5   6  11      694.16      553.06     73.23 o 
   6   6  11      124.30      206.38     67.43 o 
   7   6  11      657.62      854.48     92.78 o 
   8   6  11     1039.72     1057.00    124.12 o 
   9   6  11      615.00      745.46     97.49 o 
 -13   7  11       43.01      179.93     73.79 o 
 -12   7  11        0.03       -3.93     75.98 o 
 -11   7  11       71.16      114.69     64.85 o 
 -10   7  11       20.42      170.93     64.89 o 
  -9   7  11        1.21       99.85     59.13 o 
  -8   7  11      117.24      103.24     70.02 o 
  -7   7  11       72.68      198.99     61.03 o 
  -6   7  11      977.81     1218.69    103.59 o 
  -5   7  11      418.43      366.56     61.96 o 
  -4   7  11       42.23      -51.78     45.38 o 
  -3   7  11      306.93      217.66     55.48 o 
  -2   7  11      985.44      982.92     68.63 o 
  -1   7  11     2095.97     1881.40     87.77 o 
   0   7  11     1324.17     1241.84     74.96 o 
   1   7  11        2.95      -44.27     45.11 o 
   2   7  11      217.39      246.62     59.79 o 
   3   7  11       16.12        2.83     44.00 o 
   4   7  11      941.85      946.37     88.40 o 
   5   7  11      493.66      622.86     91.51 o 
   6   7  11      539.74      598.88     83.02 o 
   7   7  11      184.62      116.94     68.68 o 
   8   7  11        7.68       -8.07     67.17 o 
 -11   8  11       33.86      119.62     84.93 o 
 -10   8  11        0.03       -9.23     61.35 o 
  -9   8  11      100.42       91.24     68.04 o 
  -8   8  11       47.77      124.66     60.93 o 
  -7   8  11        2.18       61.29     59.63 o 
  -6   8  11      394.80      252.73     83.33 o 
  -5   8  11       35.12       47.94     53.71 o 
  -4   8  11      511.60      503.95     69.89 o 
  -3   8  11      192.96      163.60     72.25 o 
  -2   8  11       12.68      -15.71     47.87 o 
  -1   8  11     1007.91     1130.11     77.96 o 
   0   8  11      505.39      490.53     59.33 o 
   1   8  11      836.19      939.41     73.68 o 
   2   8  11       69.77       13.78     46.53 o 
   3   8  11      106.78      212.61     68.91 o 
   4   8  11       42.35      -49.13     57.80 o 
   5   8  11      138.59      162.42     65.82 o 
   6   8  11       89.94       58.69     67.17 o 
   7   8  11       34.38      102.10     84.38 o 
 -10   9  11      134.87      138.84     95.04 o 
  -9   9  11       75.23       -9.82     61.52 o 
  -8   9  11        3.15       46.45     73.14 o 
  -7   9  11       28.02       20.63     60.21 o 
  -6   9  11       42.41      -57.93     51.87 o 
  -5   9  11      144.33       22.39     41.28 o 
  -4   9  11      348.66      273.61     58.20 o 
  -3   9  11      481.07      658.78     76.10 o 
  -2   9  11      196.67      310.03     64.41 o 
  -1   9  11        0.59       32.75     61.74 o 
   0   9  11       94.75        2.68     50.01 o 
   1   9  11      620.66      775.35     89.66 o 
   2   9  11      657.64      767.37     99.42 o 
   3   9  11      334.26      406.34     83.81 o 
   4   9  11       25.17       72.59     71.83 o 
   5   9  11       72.61       94.97    103.46 o 
   6   9  11      118.12       53.54    100.87 o 
  -8  10  11       53.78      121.05     81.20 o 
  -7  10  11       13.65       40.76     76.95 o 
  -6  10  11        8.26       18.75     73.01 o 
  -5  10  11       27.82      -95.99     63.99 o 
  -4  10  11       85.56      -19.82     65.14 o 
  -3  10  11      200.83      294.65     84.37 o 
  -2  10  11      143.80       76.50     69.04 o 
  -1  10  11       86.94       17.90     67.52 o 
   0  10  11       12.56      -58.84     63.77 o 
   1  10  11       54.14       18.58     69.48 o 
   2  10  11      193.92      107.19     79.35 o 
   3  10  11      232.25      134.76    160.43 o 
  -3  11  11       44.90       30.41     76.07 o 
  -2  11  11       45.57      -21.31     80.89 o 
  -1  11  11       97.80      167.79    105.89 o 
 -16   0  12      116.82       44.37     98.31 o 
 -15   0  12        0.29     -100.16     87.56 o 
 -14   0  12       15.91       -4.34     81.86 o 
 -13   0  12      183.97      133.58     94.17 o 
 -12   0  12       46.34      135.12     79.54 o 
 -11   0  12      201.64      281.44    171.98 o 
 -10   0  12       69.21      148.71     49.11 o 
  -9   0  12     1063.41     1306.08     86.10 o 
  -8   0  12     7303.06     6648.73    479.67 o 
  -7   0  12    24100.72    25128.87    587.24 o 
  -6   0  12     2561.90     2285.62     87.69 o 
  -5   0  12    13275.15    15329.17    373.26 o 
  -4   0  12     9842.09     9588.41    213.93 o 
  -3   0  12    69295.98    66289.38   1141.62 o 
  -2   0  12    14142.83    15167.68    376.62 o 
  -1   0  12     2128.21     2378.12    223.32 o 
   0   0  12     4845.47     3935.73    108.93 o 
   1   0  12     2309.71     2332.73     91.27 o 
   2   0  12     6204.27     6876.84    179.93 o 
   3   0  12     4056.55     4113.67    137.82 o 
   4   0  12     3228.24     3930.88    140.72 o 
   5   0  12     4070.67     4220.84    153.59 o 
   6   0  12     2959.34     2764.17    192.49 o 
   7   0  12      113.71       32.93     50.13 o 
   8   0  12      572.18      516.96     82.02 o 
   9   0  12     2610.56     2424.31    169.68 o 
  10   0  12     2046.86     1779.93    245.29 o 
  11   0  12     1507.08     1800.64    174.81 o 
 -16   1  12      107.85      153.30     75.95 o 
 -15   1  12      260.21      316.06     76.22 o 
 -14   1  12      155.05       21.75     56.88 o 
 -13   1  12       28.81       60.11     66.80 o 
 -12   1  12      384.79      362.69     77.49 o 
 -11   1  12      197.75       79.98     44.50 o 
 -10   1  12      225.87      243.58     46.18 o 
  -9   1  12     2881.57     2900.35     81.40 o 
  -8   1  12      471.65      475.59     40.30 o 
  -7   1  12      657.34      884.19     55.11 o 
  -6   1  12    12165.96    11599.53    213.43 o 
  -5   1  12    42132.88    39777.86    548.63 o 
  -4   1  12    12987.46    12210.24    173.95 o 
  -3   1  12     5237.34     5956.43     97.73 o 
  -2   1  12    27031.81    27011.04    386.29 o 
  -1   1  12    29625.52    30973.72    440.95 o 
   0   1  12    12952.89    12898.35    257.29 o 
   1   1  12     1273.90      869.05     44.06 o 
   2   1  12      316.46      361.60     41.33 o 
   3   1  12      935.12     1174.73     58.54 o 
   4   1  12      298.37      406.74     44.00 o 
   5   1  12      270.57      197.32     40.26 o 
   6   1  12     1253.79     1254.47     71.65 o 
   7   1  12     1710.40     1219.95    125.98 o 
   8   1  12     3170.19     3508.84    114.15 o 
   9   1  12      423.45      447.83     65.97 o 
  10   1  12        5.52       50.67     52.95 o 
  11   1  12      445.79      562.81     75.91 o 
 -16   2  12       64.48       36.38     69.04 o 
 -15   2  12        2.67      106.32     67.83 o 
 -14   2  12      488.96      492.71     78.36 o 
 -13   2  12      635.60      602.21     78.07 o 
 -12   2  12      131.16      110.22     49.65 o 
 -11   2  12        1.17        0.45     39.32 o 
 -10   2  12      259.29      133.57     54.13 o 
  -9   2  12       88.05       17.32     32.03 o 
  -8   2  12      753.80      482.90     36.79 o 
  -7   2  12     3602.63     3080.80     74.11 o 
  -6   2  12       70.40       93.56     24.21 o 
  -5   2  12      546.89      591.32     35.35 o 
  -4   2  12    16702.79    17946.61    244.28 o 
  -3   2  12    29999.44    27447.22    388.50 o 
  -2   2  12     7242.49     6652.68    108.85 o 
  -1   2  12     1520.62     2123.62     56.06 o 
   0   2  12    26378.87    24369.84    326.39 o 
   1   2  12    17508.13    17033.69    297.51 o 
   2   2  12     3998.76     3719.94    105.04 o 
   3   2  12     1092.36     1096.23     68.88 o 
   4   2  12     1294.25     1006.58    102.31 o 
   5   2  12      541.31      459.01     47.57 o 
   6   2  12      508.97      230.67     45.48 o 
   7   2  12       38.97       48.27     44.20 o 
   8   2  12        7.42       24.57     43.72 o 
   9   2  12      528.12      345.56     82.30 o 
  10   2  12      520.74      451.42     70.85 o 
  11   2  12      104.77      222.87     68.54 o 
 -15   3  12      491.87      531.60     82.48 o 
 -14   3  12      157.25      274.14     70.79 o 
 -13   3  12       27.94       65.56     48.86 o 
 -12   3  12     1090.58     1399.11     87.33 o 
 -11   3  12      990.40      946.80     83.07 o 
 -10   3  12     1032.23      911.55     67.22 o 
  -9   3  12      103.06       70.61     39.80 o 
  -8   3  12      244.80      339.02     43.36 o 
  -7   3  12        0.56      -22.51     27.26 o 
  -6   3  12      711.36      983.64     45.17 o 
  -5   3  12     1742.51     1969.44     62.86 o 
  -4   3  12      555.07      604.08     38.12 o 
  -3   3  12     9104.05    10010.57    174.53 o 
  -2   3  12    10523.42    10674.85    175.10 o 
  -1   3  12    10975.01    11662.71    176.52 o 
   0   3  12      196.83      315.13     32.60 o 
   1   3  12     9787.68    10243.84    193.24 o 
   2   3  12    16091.16    16070.05    240.52 o 
   3   3  12     5288.27     4761.15    108.53 o 
   4   3  12       16.73       -5.63     27.24 o 
   5   3  12     2196.45     2517.92     90.68 o 
   6   3  12     1386.09     1613.59     81.17 o 
   7   3  12      203.60      170.68     48.50 o 
   8   3  12        7.50      -26.93     49.63 o 
   9   3  12        0.42       14.49     53.71 o 
  10   3  12        0.03       -3.28     56.17 o 
  11   3  12        0.25       81.99     72.14 o 
 -15   4  12       51.55       15.11     77.60 o 
 -14   4  12      582.72      629.57     85.77 o 
 -13   4  12      921.50      953.97     91.47 o 
 -12   4  12      466.62      517.79     64.24 o 
 -11   4  12       54.07       -1.51     42.87 o 
 -10   4  12     2057.38     2505.20    104.06 o 
  -9   4  12     1659.31     1839.10     86.17 o 
  -8   4  12      117.34       64.36     36.56 o 
  -7   4  12        6.58      -41.90     35.08 o 
  -6   4  12       31.00        0.74     29.58 o 
  -5   4  12     1637.98     1624.60     59.54 o 
  -4   4  12     2290.54     2256.68     70.22 o 
  -3   4  12      581.21      722.65     39.23 o 
  -2   4  12     2583.53     2243.82    108.29 o 
  -1   4  12    16030.88    16090.80    253.57 o 
   0   4  12    22036.99    21110.54    321.98 o 
   1   4  12     3017.68     2786.53    111.55 o 
   2   4  12      159.88      156.48     33.31 o 
   3   4  12    10259.64     9337.52    169.17 o 
   4   4  12     7974.51     7795.25    155.10 o 
   5   4  12     3600.85     3940.32    110.95 o 
   6   4  12      195.82      114.74     45.85 o 
   7   4  12      170.13      164.66     54.58 o 
   8   4  12      496.89      702.72     76.67 o 
   9   4  12      282.73      204.64     63.14 o 
  10   4  12       59.21       42.78     69.70 o 
 -14   5  12        4.48       85.42     65.68 o 
 -13   5  12      335.28      252.87     67.69 o 
 -12   5  12      615.71      559.18     79.48 o 
 -11   5  12      357.22      357.52     69.35 o 
 -10   5  12       46.77       57.62     53.62 o 
  -9   5  12     1653.48     1510.59     98.25 o 
  -8   5  12     1054.81     1147.89     86.44 o 
  -7   5  12      792.12      946.18     75.42 o 
  -6   5  12      326.16      347.23     55.12 o 
  -5   5  12      760.38      611.06     69.08 o 
  -4   5  12      175.25      178.03     39.32 o 
  -3   5  12     1386.57     1374.34     68.92 o 
  -2   5  12     2666.27     2199.08     79.70 o 
  -1   5  12       93.17      147.03     45.88 o 
   0   5  12     1023.83     1143.39     64.67 o 
   1   5  12     4250.84     4205.69    126.69 o 
   2   5  12     4206.37     3813.73    110.56 o 
   3   5  12       38.66       63.30     43.00 o 
   4   5  12        3.06      -21.67     43.87 o 
   5   5  12     1880.53     2168.66    103.10 o 
   6   5  12     1159.38     1145.38     83.11 o 
   7   5  12      497.43      512.71     78.61 o 
   8   5  12        5.02       12.73     63.90 o 
   9   5  12       34.20      153.24     84.91 o 
  10   5  12       39.82      133.16     93.71 o 
 -14   6  12       46.55       70.38     70.05 o 
 -13   6  12       14.52      -79.36     58.11 o 
 -12   6  12       56.46       96.65     65.71 o 
 -11   6  12     1073.43      879.78     92.10 o 
 -10   6  12     1090.23     1229.52    132.26 o 
  -9   6  12      242.20      290.21     67.33 o 
  -8   6  12        9.73       -9.45     50.76 o 
  -7   6  12     3429.27     3321.89    126.08 o 
  -6   6  12     4243.15     4935.51    150.36 o 
  -5   6  12      395.83      443.05     61.01 o 
  -4   6  12      130.85       61.28     44.25 o 
  -3   6  12      732.32      679.48     56.84 o 
  -2   6  12      277.21      285.30     45.61 o 
  -1   6  12       18.21       20.87     34.78 o 
   0   6  12      204.60      111.40     43.37 o 
   1   6  12       12.95       -9.65     38.30 o 
   2   6  12      343.29      404.05     54.63 o 
   3   6  12     2594.27     2711.25    107.53 o 
   4   6  12      575.76      469.03     61.59 o 
   5   6  12       22.30      -30.17     53.19 o 
   6   6  12      384.10      321.09     72.17 o 
   7   6  12      600.94      918.86     95.68 o 
   8   6  12      131.34      137.48     88.60 o 
   9   6  12       10.02      -17.72     83.02 o 
 -13   7  12       82.64       86.17     71.47 o 
 -12   7  12      109.38      232.85     85.58 o 
 -11   7  12        1.34      -32.11     61.04 o 
 -10   7  12      188.90      113.04     65.94 o 
  -9   7  12     2097.89     2246.70    125.70 o 
  -8   7  12     1737.59     1998.13    118.67 o 
  -7   7  12     1102.15     1300.49    118.19 o 
  -6   7  12      648.95      562.63     80.40 o 
  -5   7  12     1727.94     1795.80    103.72 o 
  -4   7  12     3185.06     3481.31    127.29 o 
  -3   7  12     1789.34     2039.74    136.34 o 
  -2   7  12      107.84       64.05     42.92 o 
  -1   7  12      246.54      273.47     57.00 o 
   0   7  12      128.71      241.49     50.52 o 
   1   7  12        6.52       11.75     42.30 o 
   2   7  12      529.78      614.05     81.28 o 
   3   7  12      126.13       97.26     49.77 o 
   4   7  12      434.83      645.91     78.77 o 
   5   7  12      614.56      725.83     86.01 o 
   6   7  12      242.41      170.37     82.61 o 
   7   7  12       24.16        4.95     78.76 o 
   8   7  12      197.18      191.90     93.23 o 
 -11   8  12      391.47      412.53     82.54 o 
 -10   8  12      408.56      430.29     81.47 o 
  -9   8  12        7.74        7.21     62.22 o 
  -8   8  12     1276.57      860.11     91.41 o 
  -7   8  12     1952.18     1863.62    135.85 o 
  -6   8  12     1672.99     1945.83    114.30 o 
  -5   8  12      772.51      941.13     85.33 o 
  -4   8  12      471.09      514.76     70.78 o 
  -3   8  12      841.25      633.06     71.39 o 
  -2   8  12     1037.07     1087.51     87.73 o 
  -1   8  12      428.61      485.05     59.75 o 
   0   8  12        2.05       -8.39     43.71 o 
   1   8  12      156.10       95.08     47.68 o 
   2   8  12      192.06      180.30     53.21 o 
   3   8  12        6.79      -31.12     56.00 o 
   4   8  12        3.94       37.14     61.01 o 
   5   8  12      163.93      155.25     84.30 o 
   6   8  12      329.19      370.83     97.22 o 
   7   8  12      227.16      243.03     94.78 o 
 -10   9  12       98.12       66.75     79.66 o 
  -9   9  12      399.78      449.56     82.66 o 
  -8   9  12      496.22      462.69    121.15 o 
  -7   9  12       85.73      -37.65     58.49 o 
  -6   9  12      222.84      196.83     65.58 o 
  -5   9  12      407.73      276.58     65.77 o 
  -4   9  12      422.96      506.62    112.16 o 
  -3   9  12       55.09       69.69     51.55 o 
  -2   9  12        3.78      -64.40     42.93 o 
  -1   9  12       80.39       36.98     44.47 o 
   0   9  12       53.78        4.78     43.42 o 
   1   9  12       30.60       35.49     49.75 o 
   2   9  12       45.47       66.44     69.62 o 
   3   9  12        4.94       27.66     93.15 o 
   4   9  12       72.23      137.33    100.87 o 
   5   9  12      186.78       -3.74    128.34 o 
  -7  10  12       57.67       76.96     85.68 o 
  -6  10  12       73.03       87.40     70.85 o 
  -5  10  12        5.15      -74.84     66.69 o 
  -4  10  12       44.89        7.12     66.68 o 
  -3  10  12        0.60       94.07     82.67 o 
  -2  10  12      118.91       86.09     70.59 o 
  -1  10  12      155.04      134.80     73.57 o 
   0  10  12      114.07      187.53     76.21 o 
   1  10  12       22.04      -10.03     80.86 o 
   2  10  12      120.65      147.24    145.03 o 
   3  10  12      350.69      493.05    125.36 o 
 -16   1  13        9.16      121.72     75.21 o 
 -15   1  13      112.68      205.69     70.88 o 
 -14   1  13      105.51      156.13     64.01 o 
 -13   1  13       18.51      -32.91     66.70 o 
 -12   1  13        1.06      -50.04     54.85 o 
 -11   1  13      177.99      103.90     44.46 o 
 -10   1  13      409.59      306.74     48.64 o 
  -9   1  13     1727.97     1449.71     81.33 o 
  -8   1  13      717.37      803.45     50.05 o 
  -7   1  13       45.47       89.87     25.81 o 
  -6   1  13      556.04      677.25     76.32 o 
  -5   1  13      281.97      216.58     43.05 o 
  -4   1  13     5116.48     5016.64    118.87 o 
  -3   1  13     3584.45     3025.59     75.13 o 
  -2   1  13     1958.30     2096.46     64.57 o 
  -1   1  13       28.91      219.10     31.43 o 
   0   1  13     3174.23     3191.41     71.62 o 
   1   1  13     1773.52     2265.07     81.66 o 
   2   1  13     1903.85     1799.46     68.10 o 
   3   1  13      483.60      600.05     60.17 o 
   4   1  13      507.54      563.36     50.74 o 
   5   1  13       18.66       -3.86     47.26 o 
   6   1  13      141.80       43.59     42.81 o 
   7   1  13      748.40      532.99     62.00 o 
   8   1  13      180.47      278.39     56.26 o 
   9   1  13      123.91       70.50     42.60 o 
  10   1  13       43.38       17.13     73.12 o 
  11   1  13        5.48       75.85     67.99 o 
 -16   2  13       17.91        9.40     64.20 o 
 -15   2  13       15.30       87.81     63.82 o 
 -14   2  13       29.46       54.44     58.13 o 
 -13   2  13      181.53      216.35     67.15 o 
 -12   2  13      938.86     1101.18     77.69 o 
 -11   2  13     1229.44     1546.05     86.24 o 
 -10   2  13      600.46      682.77     67.79 o 
  -9   2  13       62.95       28.72     26.80 o 
  -8   2  13      741.76      965.43     49.22 o 
  -7   2  13     3124.77     3158.76    115.40 o 
  -6   2  13     4608.97     4276.60     87.37 o 
  -5   2  13     7509.20     6591.98    113.12 o 
  -4   2  13      296.75      228.45     26.24 o 
  -3   2  13       26.77      104.31     21.03 o 
  -2   2  13     5081.43     4682.20     98.70 o 
  -1   2  13     3824.49     3314.51     70.58 o 
   0   2  13     1290.69     1111.55     46.44 o 
   1   2  13     2029.95     2344.21    137.08 o 
   2   2  13      570.51      620.86     47.07 o 
   3   2  13       37.14       86.52     34.40 o 
   4   2  13     1216.43     1006.00     83.61 o 
   5   2  13      922.19     1041.26     66.15 o 
   6   2  13      373.56      388.14     74.81 o 
   7   2  13      619.66      455.98     56.50 o 
   8   2  13       41.85       19.60     45.34 o 
   9   2  13       95.11       18.44     53.14 o 
  10   2  13      144.20      235.96     69.77 o 
  11   2  13       78.95      218.50     76.19 o 
 -15   3  13      136.03      167.81    123.01 o 
 -14   3  13      110.30      243.25     68.36 o 
 -13   3  13      228.95      618.23    106.70 o 
 -12   3  13      110.75      163.37     55.28 o 
 -11   3  13      297.43      317.96     75.76 o 
 -10   3  13      668.61      899.06     70.78 o 
  -9   3  13     1070.12     1172.26     70.74 o 
  -8   3  13     1465.56     1570.39     92.61 o 
  -7   3  13      364.12      246.99     37.23 o 
  -6   3  13      796.02      739.27     70.33 o 
  -5   3  13      244.78      318.10     31.73 o 
  -4   3  13      436.97      393.30     32.20 o 
  -3   3  13     1034.99      680.13     43.61 o 
  -2   3  13        9.56       58.11     23.32 o 
  -1   3  13     1507.26     1457.98     53.93 o 
   0   3  13      682.04      814.62     49.69 o 
   1   3  13       37.43       41.27     28.06 o 
   2   3  13      992.05      815.47     50.39 o 
   3   3  13     1138.38     1100.07     61.16 o 
   4   3  13      530.27      456.44     49.55 o 
   5   3  13       29.31       46.41     33.58 o 
   6   3  13      284.80      315.04     51.14 o 
   7   3  13        1.04       19.03     42.91 o 
   8   3  13       12.12      -45.66     47.38 o 
   9   3  13        3.74       17.97     60.85 o 
  10   3  13        0.78      -19.61     65.11 o 
 -15   4  13       76.65       29.20     77.31 o 
 -14   4  13       87.86       39.98     70.02 o 
 -13   4  13       24.62        0.86     69.78 o 
 -12   4  13       88.45      -75.03     50.02 o 
 -11   4  13      111.64       75.04     62.61 o 
 -10   4  13      962.89     1056.47     86.85 o 
  -9   4  13      304.14      355.47     51.11 o 
  -8   4  13        1.78       76.18     37.52 o 
  -7   4  13       79.50      200.52     39.52 o 
  -6   4  13      167.83      140.46     33.18 o 
  -5   4  13       51.25       66.32     31.67 o 
  -4   4  13       13.61      -28.82     19.21 o 
  -3   4  13     3490.29     3748.24     90.09 o 
  -2   4  13     1884.09     2099.48     69.33 o 
  -1   4  13     1556.47     1630.94     60.00 o 
   0   4  13      508.28      457.14     39.41 o 
   1   4  13       10.51       16.84     26.59 o 
   2   4  13      935.83      862.35     58.29 o 
   3   4  13     1864.64     1997.44     96.22 o 
   4   4  13      803.94      856.36     61.46 o 
   5   4  13     1125.70     1371.60     75.77 o 
   6   4  13      309.72      378.42     53.68 o 
   7   4  13       18.26      119.70     52.78 o 
   8   4  13       80.98      124.77     93.37 o 
   9   4  13      194.86      212.93    104.11 o 
  10   4  13      212.41      187.72     76.02 o 
 -14   5  13        3.21      -66.15     63.84 o 
 -13   5  13      191.31      296.64     83.48 o 
 -12   5  13      938.46      734.13     86.25 o 
 -11   5  13      251.06      180.68     69.65 o 
 -10   5  13      208.96      316.14     66.12 o 
  -9   5  13       29.03      -70.15     46.77 o 
  -8   5  13      116.20       44.47     49.43 o 
  -7   5  13      358.54      403.90     68.65 o 
  -6   5  13     1717.01     1919.50     98.20 o 
  -5   5  13     2676.91     2792.69    106.45 o 
  -4   5  13     4290.14     4234.57    111.11 o 
  -3   5  13     2505.64     2637.02     88.28 o 
  -2   5  13       11.57       18.49     33.78 o 
  -1   5  13     1100.46     1266.22     67.93 o 
   0   5  13     7049.29     6954.14    151.66 o 
   1   5  13     6487.19     6277.94    203.11 o 
   2   5  13     4003.90     3953.12    186.86 o 
   3   5  13     3937.76     3976.57    123.00 o 
   4   5  13       26.22      -32.75     42.60 o 
   5   5  13     1028.71     1066.98     79.06 o 
   6   5  13     1536.00     1150.71    119.88 o 
   7   5  13     1583.06     1724.81    146.53 o 
   8   5  13      915.17     1313.39    241.00 o 
   9   5  13      353.02      340.42    105.50 o 
 -13   6  13       16.17       18.69     76.00 o 
 -12   6  13       29.50       15.59     58.07 o 
 -11   6  13      122.91       21.62     75.95 o 
 -10   6  13      372.82      232.63     67.68 o 
  -9   6  13      288.34      194.97     60.21 o 
  -8   6  13      793.77      457.54     71.91 o 
  -7   6  13      774.14      816.98     78.05 o 
  -6   6  13      809.60     1054.74     95.81 o 
  -5   6  13       41.33       16.13     43.53 o 
  -4   6  13      638.92      649.29     67.30 o 
  -3   6  13     2302.04     2678.54    166.72 o 
  -2   6  13     2893.84     3015.00     98.83 o 
  -1   6  13     4486.63     4285.43    123.60 o 
   0   6  13     1170.59     1076.89     70.21 o 
   1   6  13      118.17      192.00     47.03 o 
   2   6  13     1023.58     1150.41    111.45 o 
   3   6  13     2182.88     2574.11    107.13 o 
   4   6  13     1790.37     1758.07    122.67 o 
   5   6  13     2552.29     2535.01    164.88 o 
   6   6  13      510.04      578.15     99.58 o 
   7   6  13        1.70      -90.25     75.87 o 
   8   6  13      140.62      289.15     95.96 o 
   9   6  13      297.12      404.68    105.88 o 
 -13   7  13      166.91      225.69     84.10 o 
 -12   7  13      320.01      352.41     80.82 o 
 -11   7  13      115.42      172.32     69.13 o 
 -10   7  13       15.20      -45.02     57.96 o 
  -9   7  13       99.11      120.02     62.85 o 
  -8   7  13      516.15      486.03     74.28 o 
  -7   7  13      473.71      442.41     71.19 o 
  -6   7  13      242.99      194.27     59.01 o 
  -5   7  13      621.40      514.70     69.30 o 
  -4   7  13      514.60      590.67     70.21 o 
  -3   7  13      319.79      520.76     68.62 o 
  -2   7  13       48.58       11.89     41.02 o 
  -1   7  13      637.71      714.73     74.43 o 
   0   7  13     2110.12     2644.16    103.77 o 
   1   7  13     3075.18     2915.61    111.37 o 
   2   7  13      634.37      591.57     77.64 o 
   3   7  13       74.51        3.91     55.64 o 
   4   7  13      239.20      219.16     81.57 o 
   5   7  13      418.62      363.82     92.78 o 
   6   7  13      318.56      389.16    166.14 o 
   7   7  13      325.64      171.13     86.86 o 
   8   7  13      212.39      243.58    100.12 o 
 -11   8  13      216.91      207.64     92.62 o 
 -10   8  13      199.40      206.85     72.47 o 
  -9   8  13      119.19      307.00     71.14 o 
  -8   8  13        0.28       79.48     62.46 o 
  -7   8  13      180.81      171.79     65.18 o 
  -6   8  13      201.45      148.48     57.79 o 
  -5   8  13      122.81      113.63     57.46 o 
  -4   8  13      218.30       94.61     54.65 o 
  -3   8  13       18.74       23.94     51.79 o 
  -2   8  13      545.30      606.16     72.46 o 
  -1   8  13        4.75      -42.60     37.37 o 
   0   8  13      169.55      230.39     54.49 o 
   1   8  13      281.12      383.72     58.90 o 
   2   8  13      612.77      706.12     81.28 o 
   3   8  13      159.32       68.56     76.66 o 
   4   8  13        0.95     -103.93     69.29 o 
   5   8  13        4.80      -46.13     76.64 o 
   6   8  13       39.52      -12.63     78.17 o 
 -10   9  13      256.21      357.05     95.22 o 
  -9   9  13      247.49      291.52     90.88 o 
  -8   9  13       22.20      110.94     63.78 o 
  -7   9  13        3.78        5.73     57.53 o 
  -6   9  13      205.51      175.97     64.16 o 
  -5   9  13      291.33      295.03     67.86 o 
  -4   9  13      250.01      177.99     64.89 o 
  -3   9  13      132.46      144.10     62.15 o 
  -2   9  13       21.24       -2.74     57.06 o 
  -1   9  13       39.66       44.00     64.98 o 
   0   9  13       73.74      -17.53     52.44 o 
   1   9  13      179.01      301.63     69.65 o 
   2   9  13      375.17      225.49     84.17 o 
   3   9  13      187.58      220.62    116.74 o 
   4   9  13       30.46      115.88     99.91 o 
   5   9  13        3.97     -140.22     93.48 o 
  -7  10  13      220.45      155.87    144.16 o 
  -6  10  13       73.15       80.30     76.42 o 
  -5  10  13        0.13      -94.96     63.30 o 
  -4  10  13       92.80      148.78     90.70 o 
  -3  10  13      209.68      248.01    102.68 o 
  -2  10  13      273.77      246.89    147.60 o 
  -1  10  13      115.86       52.14     84.39 o 
   0  10  13       43.62       48.74     86.90 o 
   1  10  13        5.63      -14.12     85.10 o 
   2  10  13       34.77      -67.28     79.27 o 
 -16   0  14       35.65       21.30    103.27 o 
 -15   0  14      644.98      794.82    137.62 o 
 -14   0  14      787.81      772.52    134.76 o 
 -13   0  14      240.95      249.75     97.21 o 
 -12   0  14        3.12     -107.99     71.99 o 
 -11   0  14     1327.18      960.23    116.12 o 
 -10   0  14      693.80      535.02    101.90 o 
  -9   0  14      710.11     1126.16     97.43 o 
  -8   0  14       78.77       57.21     39.65 o 
  -7   0  14       23.10       54.29     37.96 o 
  -6   0  14    16967.58    16214.40    402.34 o 
  -5   0  14     7557.99     6972.89    167.17 o 
  -4   0  14     6903.16     6678.26    156.26 o 
  -3   0  14     2267.11     2742.08     81.95 o 
  -2   0  14    43168.72    43768.89    979.20 o 
  -1   0  14    60552.58    53852.59   2099.72 o 
   0   0  14    35697.48    33478.22    614.86 o 
   1   0  14     1216.44      965.61    108.41 o 
   2   0  14     8313.32     7928.08    204.33 o 
   3   0  14    18376.88    16931.24    366.70 o 
   4   0  14     9759.39    11298.34    317.98 o 
   5   0  14     5258.76     5436.29    179.56 o 
   6   0  14     1418.90     1593.15    135.31 o 
   7   0  14      145.28      114.84     61.93 o 
   8   0  14        0.22        6.13     93.41 o 
   9   0  14      118.35      132.29     93.55 o 
  10   0  14      701.30      523.37    122.51 o 
 -16   1  14      216.69      236.94     76.98 o 
 -15   1  14       25.90       52.21     63.03 o 
 -14   1  14      201.91      165.82     65.95 o 
 -13   1  14      794.30      772.98     99.13 o 
 -12   1  14     1266.90     1072.76    104.68 o 
 -11   1  14      891.30      916.34     71.03 o 
 -10   1  14       18.38      -42.03     35.94 o 
  -9   1  14      126.36      107.66     32.48 o 
  -8   1  14        0.04        9.19     23.75 o 
  -7   1  14      334.34      314.18     35.88 o 
  -6   1  14      354.40      404.29     36.45 o 
  -5   1  14     2396.35     2744.42     91.08 o 
  -4   1  14    26347.78    26587.33    346.30 o 
  -3   1  14    14326.29    14013.33    222.62 o 
  -2   1  14    11451.83    11213.26    187.02 o 
  -1   1  14       62.10       88.28     29.48 o 
   0   1  14    20713.98    20617.99    283.56 o 
   1   1  14    28361.55    26978.00    409.63 o 
   2   1  14    13015.41    13959.13    229.48 o 
   3   1  14     2485.02     2108.64     98.43 o 
   4   1  14       81.89       66.94     43.22 o 
   5   1  14      882.33      972.19     73.65 o 
   6   1  14      910.37      990.22     88.75 o 
   7   1  14     1101.77     1197.51     75.95 o 
   8   1  14      377.72      389.59     55.86 o 
   9   1  14      521.44      471.49     67.77 o 
  10   1  14      308.86      185.78     86.71 o 
 -16   2  14       76.00      173.63     73.17 o 
 -15   2  14      527.86      507.09     82.86 o 
 -14   2  14      460.08      530.88     80.10 o 
 -13   2  14       80.18       56.32     66.32 o 
 -12   2  14     1159.97     1391.02     85.97 o 
 -11   2  14     2457.77     2730.19    149.04 o 
 -10   2  14     1637.76     1318.13    119.23 o 
  -9   2  14       94.92       44.86     27.59 o 
  -8   2  14      948.01     1018.31     55.90 o 
  -7   2  14      125.16      164.47     41.52 o 
  -6   2  14      255.76      340.13     32.12 o 
  -5   2  14      967.96      918.68     42.78 o 
  -4   2  14     5573.51     5826.01    103.53 o 
  -3   2  14      795.50      801.99     38.23 o 
  -2   2  14    18516.89    18929.79    351.00 o 
  -1   2  14     9526.88     8835.97    163.50 o 
   0   2  14     4627.87     4473.78     92.41 o 
   1   2  14     1438.04     1651.95     87.24 o 
   2   2  14     5856.04     5029.88    169.90 o 
   3   2  14     6906.88     6764.84    138.15 o 
   4   2  14      846.22     1055.34     64.00 o 
   5   2  14      180.21      134.98     48.44 o 
   6   2  14      669.18      580.31     58.55 o 
   7   2  14        9.49       67.07     40.16 o 
   8   2  14       40.19      126.86     54.60 o 
   9   2  14      100.20      101.22     63.91 o 
  10   2  14        1.60      -86.30     70.45 o 
 -15   3  14       68.26       92.76     64.57 o 
 -14   3  14      259.72      255.18     87.81 o 
 -13   3  14     1228.17     1155.97    157.95 o 
 -12   3  14      743.69      705.91     78.25 o 
 -11   3  14      412.99      243.90     52.16 o 
 -10   3  14     2544.52     2661.29    172.81 o 
  -9   3  14     4294.88     4822.05    125.78 o 
  -8   3  14     1918.64     1984.48     82.04 o 
  -7   3  14      283.04      155.36     31.17 o 
  -6   3  14     4458.92     4430.50     91.75 o 
  -5   3  14     2851.09     3651.12     98.86 o 
  -4   3  14       11.87       25.16     22.76 o 
  -3   3  14     1810.00     1847.19    128.50 o 
  -2   3  14     1520.77     1513.47     53.43 o 
  -1   3  14     1746.70     1499.48     54.75 o 
   0   3  14     1951.69     2109.19     66.69 o 
   1   3  14     2182.28     2212.20     72.49 o 
   2   3  14        0.08      -43.65     29.10 o 
   3   3  14     1697.57     1843.50     77.55 o 
   4   3  14     1847.99     1890.90    153.31 o 
   5   3  14     2441.87     2826.11    106.38 o 
   6   3  14       54.32      115.18     40.40 o 
   7   3  14      796.05      989.02     83.81 o 
   8   3  14      564.37      551.74     82.32 o 
   9   3  14       92.85      159.10     71.52 o 
  10   3  14        5.17      -19.24     67.61 o 
 -15   4  14       51.09      108.04     82.42 o 
 -14   4  14       10.80      129.41     61.85 o 
 -13   4  14      169.28      202.63     63.73 o 
 -12   4  14      759.45      701.14     82.62 o 
 -11   4  14      696.56      765.31     77.97 o 
 -10   4  14      537.59      649.30     73.30 o 
  -9   4  14      920.39      643.95     69.49 o 
  -8   4  14     3609.73     3495.64    122.70 o 
  -7   4  14     4766.56     5405.34    147.78 o 
  -6   4  14      126.53      126.36     43.02 o 
  -5   4  14      604.87      429.43     39.94 o 
  -4   4  14     1455.60     1666.99     86.87 o 
  -3   4  14     1169.90     1282.40     53.61 o 
  -2   4  14      168.02      295.71     33.66 o 
  -1   4  14      227.69      194.88     31.24 o 
   0   4  14       61.44       27.32     36.35 o 
   1   4  14     1320.22     1388.18     62.95 o 
   2   4  14     1382.69     1305.07     65.25 o 
   3   4  14      203.38      196.20     40.91 o 
   4   4  14     1002.69      902.41     68.94 o 
   5   4  14     2766.62     2833.01    144.18 o 
   6   4  14     1423.35     1523.12     93.87 o 
   7   4  14      400.70      588.07     91.14 o 
   8   4  14       54.96       49.92     62.43 o 
   9   4  14      351.36      570.83     91.35 o 
 -14   5  14      121.66      135.86     70.09 o 
 -13   5  14       60.61       26.09     60.65 o 
 -12   5  14       11.78      -78.73     52.49 o 
 -11   5  14      218.69      131.61     72.62 o 
 -10   5  14     1244.56     1147.35     91.94 o 
  -9   5  14     2804.73     2783.97    127.01 o 
  -8   5  14       65.33       -0.40     50.39 o 
  -7   5  14      764.40      877.48     75.52 o 
  -6   5  14     4612.85     4582.04    149.35 o 
  -5   5  14     3090.77     2420.22    168.58 o 
  -4   5  14      411.17      414.25     48.79 o 
  -3   5  14      445.89      476.29     67.39 o 
  -2   5  14      326.48      452.63     65.21 o 
  -1   5  14      326.43      178.84     62.72 o 
   0   5  14      225.38      299.42     58.69 o 
   1   5  14      118.22      112.40     41.33 o 
   2   5  14      123.81      101.20     44.26 o 
   3   5  14     3188.74     3451.07    138.15 o 
   4   5  14     1166.14      902.49     87.19 o 
   5   5  14       64.38       49.61     57.37 o 
   6   5  14      150.40      260.50     87.80 o 
   7   5  14      722.01      538.72    114.88 o 
   8   5  14      597.57      601.05    111.46 o 
   9   5  14      146.49      106.33     92.90 o 
 -13   6  14       16.62       36.13     64.39 o 
 -12   6  14      190.41      206.36     71.75 o 
 -11   6  14       60.47       45.51     57.85 o 
 -10   6  14       92.67       73.73     60.35 o 
  -9   6  14     1524.50     1578.99    104.49 o 
  -8   6  14      967.94      983.97     86.22 o 
  -7   6  14      892.65     1035.61     85.19 o 
  -6   6  14       88.37      183.43     55.29 o 
  -5   6  14     2910.72     2891.05    112.42 o 
  -4   6  14     3393.81     3783.20    127.47 o 
  -3   6  14     1422.36     1363.71     77.22 o 
  -2   6  14       50.45       46.13     40.15 o 
  -1   6  14     2024.77     1785.93     85.76 o 
   0   6  14      439.75      556.99     59.30 o 
   1   6  14        7.16       -0.39     51.31 o 
   2   6  14       37.66       19.06     56.69 o 
   3   6  14      153.71      164.69     60.09 o 
   4   6  14       26.92       47.59     70.02 o 
   5   6  14      256.27      299.42     95.38 o 
   6   6  14      229.19      399.40    174.49 o 
   7   6  14       19.27       -5.03     73.45 o 
   8   6  14       41.29       43.19     87.78 o 
 -12   7  14       10.71       77.83     69.86 o 
 -11   7  14      131.33       20.59     61.75 o 
 -10   7  14       72.71      -12.44     55.87 o 
  -9   7  14        4.68      -15.60     53.98 o 
  -8   7  14      606.11      396.25     81.51 o 
  -7   7  14     1681.55     1652.35    122.72 o 
  -6   7  14     1585.11     2014.18    182.42 o 
  -5   7  14      474.47      472.02     68.64 o 
  -4   7  14      832.20      776.90     75.43 o 
  -3   7  14     4233.99     4379.40    143.58 o 
  -2   7  14     2632.72     3143.01    111.65 o 
  -1   7  14       98.90       22.66     43.00 o 
   0   7  14      355.75      355.89     63.67 o 
   1   7  14      253.39      220.21     61.22 o 
   2   7  14      997.98     1167.99     95.32 o 
   3   7  14        4.88       -3.97     60.02 o 
   4   7  14        3.37      -35.18     69.72 o 
   5   7  14       61.00      162.90     80.46 o 
   6   7  14        1.39       50.09     84.15 o 
   7   7  14       17.91       91.77     82.67 o 
 -11   8  14        0.01      -18.58     64.65 o 
 -10   8  14        0.82       12.26     63.78 o 
  -9   8  14      167.01      168.55     69.95 o 
  -8   8  14      349.91      365.94     94.12 o 
  -7   8  14       54.82       50.33     57.67 o 
  -6   8  14      200.84      119.27     71.88 o 
  -5   8  14     1178.82     1276.38     96.39 o 
  -4   8  14      548.91      846.89    119.67 o 
  -3   8  14        1.53      -17.80     50.99 o 
  -2   8  14       98.17      -16.51     57.04 o 
  -1   8  14      881.58     1162.49    154.21 o 
   0   8  14      416.26      463.96     69.00 o 
   1   8  14        8.77      -83.36     70.01 o 
   2   8  14      311.69      243.93     91.14 o 
   3   8  14      276.39      327.72     89.03 o 
   4   8  14       38.28      100.30     79.30 o 
   5   8  14       17.75      101.43     85.38 o 
   6   8  14       47.77      -81.38     86.88 o 
  -9   9  14       78.58       58.69     78.45 o 
  -8   9  14        5.94       -5.62     62.17 o 
  -7   9  14      127.93       50.41     61.25 o 
  -6   9  14      378.03      327.42    108.93 o 
  -5   9  14       53.75       47.44     64.90 o 
  -4   9  14       21.08       82.06     67.14 o 
  -3   9  14      281.91      248.13     74.10 o 
  -2   9  14       42.14      110.98     74.56 o 
  -1   9  14       14.69      105.46     69.02 o 
   0   9  14       62.56       25.48     55.23 o 
   1   9  14       52.52       45.21     58.53 o 
   2   9  14        5.23       35.77     80.51 o 
   3   9  14      112.77      108.47     82.02 o 
   4   9  14       95.70      113.52     85.51 o 
  -7  10  14      198.91      444.65    196.37 o 
  -6  10  14       10.47       38.28    105.24 o 
  -5  10  14        1.16      116.75     89.72 o 
  -4  10  14      122.71       66.14     85.08 o 
  -3  10  14       82.74      125.49    106.53 o 
  -2  10  14       23.48       11.24     78.81 o 
  -1  10  14       40.68       72.57     86.90 o 
   0  10  14       31.16      135.59     90.57 o 
   1  10  14       87.12      -13.01     91.72 o 
 -16   1  15       35.26        9.53     65.27 o 
 -15   1  15       38.93      205.07     68.56 o 
 -14   1  15       30.50       -8.76     55.22 o 
 -13   1  15       55.39      183.35     74.16 o 
 -12   1  15        1.03       47.55     62.73 o 
 -11   1  15       10.40      -17.88     47.46 o 
 -10   1  15        3.27      -48.41     32.27 o 
  -9   1  15      204.28      294.04     40.18 o 
  -8   1  15      864.94     1038.34     66.16 o 
  -7   1  15      820.28      895.37     52.62 o 
  -6   1  15       19.84        9.14     17.58 o 
  -5   1  15      694.09      556.73     64.47 o 
  -4   1  15     6310.18     6603.76    110.08 o 
  -3   1  15     1894.52     2102.82     66.25 o 
  -2   1  15     1923.65     1675.57     62.11 o 
  -1   1  15      561.39      728.39     63.34 o 
   0   1  15      958.65     1234.14     68.88 o 
   1   1  15      106.03      215.93     39.99 o 
   2   1  15     1781.78     1449.67     86.86 o 
   3   1  15      580.44      652.89     53.26 o 
   4   1  15      133.34      166.68     48.19 o 
   5   1  15       29.20       37.00     48.92 o 
   6   1  15      543.89      581.08     67.49 o 
   7   1  15       38.28      111.10     59.19 o 
   8   1  15      127.80      227.21     68.11 o 
   9   1  15      198.98      217.10     71.80 o 
  10   1  15        8.55        7.67     79.31 o 
 -16   2  15       37.33       16.09     80.94 o 
 -15   2  15        1.55       25.44     65.39 o 
 -14   2  15       19.79      -21.86     58.45 o 
 -13   2  15       67.56       30.53     57.92 o 
 -12   2  15       76.45       17.05     49.89 o 
 -11   2  15       71.96       88.33     39.47 o 
 -10   2  15      381.90      511.02     54.79 o 
  -9   2  15      124.55      148.39     36.17 o 
  -8   2  15        0.64      -30.59     25.68 o 
  -7   2  15      246.70      209.30     30.48 o 
  -6   2  15     2306.68     2323.69     70.02 o 
  -5   2  15     1199.57     1389.75     61.25 o 
  -4   2  15      954.40      973.39     62.37 o 
  -3   2  15       75.90       47.70     28.23 o 
  -2   2  15      872.25     1125.94     57.16 o 
  -1   2  15     3280.09     3230.91     90.21 o 
   0   2  15     1549.94     1201.10     51.66 o 
   1   2  15      824.77      821.08     48.95 o 
   2   2  15      148.91      132.88     37.15 o 
   3   2  15      195.22      321.79     44.57 o 
   4   2  15      953.92      909.58     72.75 o 
   5   2  15      941.57      978.98     76.80 o 
   6   2  15      279.06      261.13     61.93 o 
   7   2  15      338.50      479.26     66.77 o 
   8   2  15       23.76       42.79     62.05 o 
   9   2  15      154.50      208.06     85.63 o 
  10   2  15      150.75      279.03     97.51 o 
 -15   3  15       42.37      118.36     68.70 o 
 -14   3  15       11.43      104.55     62.28 o 
 -13   3  15        2.81      -30.99     46.62 o 
 -12   3  15      123.90       37.36     39.93 o 
 -11   3  15      522.56      503.18     59.10 o 
 -10   3  15       19.14       11.36     41.83 o 
  -9   3  15        0.16       64.87     42.03 o 
  -8   3  15       38.46       -0.96     34.20 o 
  -7   3  15      650.45      662.04     44.58 o 
  -6   3  15        6.31        8.63     28.12 o 
  -5   3  15        3.63      -17.65     23.85 o 
  -4   3  15      116.21      184.03     28.83 o 
  -3   3  15      462.36      574.29     42.66 o 
  -2   3  15      161.68      245.41     32.37 o 
  -1   3  15        6.92       40.83     24.82 o 
   0   3  15       23.63        7.86     33.96 o 
   1   3  15      129.87      158.53     41.23 o 
   2   3  15       97.33        0.39     39.14 o 
   3   3  15      133.90       69.59     44.37 o 
   4   3  15     1108.46     1239.26     82.60 o 
   5   3  15      103.19      156.99     53.43 o 
   6   3  15      300.24      250.37     57.57 o 
   7   3  15       97.38       91.61     47.43 o 
   8   3  15       17.83      152.69     65.83 o 
   9   3  15        4.94       12.49     77.49 o 
 -15   4  15        2.84       58.39     79.84 o 
 -14   4  15       26.55      -36.06     68.60 o 
 -13   4  15      298.65      653.97     97.07 o 
 -12   4  15      250.71      358.33     71.06 o 
 -11   4  15        4.74       42.51     58.17 o 
 -10   4  15        0.97       65.35     58.17 o 
  -9   4  15      663.29      709.15     72.12 o 
  -8   4  15      324.78      433.72     61.14 o 
  -7   4  15      758.95      570.80     63.56 o 
  -6   4  15     1316.92     1191.00     88.32 o 
  -5   4  15      448.01      713.48     67.24 o 
  -4   4  15       39.71       -1.74     31.84 o 
  -3   4  15      157.17      239.20     38.64 o 
  -2   4  15       38.53       19.74     30.60 o 
  -1   4  15     2025.88     2348.15     86.20 o 
   0   4  15     1842.96     2142.08     87.32 o 
   1   4  15     2871.83     2561.53    113.13 o 
   2   4  15     1073.30     1167.77     74.96 o 
   3   4  15        1.50       22.62     44.08 o 
   4   4  15       81.72       68.03     48.49 o 
   5   4  15      825.51      818.81    114.11 o 
   6   4  15      925.61      752.64     75.74 o 
   7   4  15      437.65      383.70     78.23 o 
   8   4  15      176.31      190.94     74.93 o 
   9   4  15       28.91      -72.35     75.54 o 
 -14   5  15       48.06       71.14     89.98 o 
 -13   5  15       57.52       61.10     62.58 o 
 -12   5  15       98.28      132.32     61.52 o 
 -11   5  15      558.49      715.54     81.99 o 
 -10   5  15     1548.03     1641.13    106.26 o 
  -9   5  15     1497.24     1198.94     92.39 o 
  -8   5  15      605.95      594.69     81.88 o 
  -7   5  15      180.85      205.33     53.82 o 
  -6   5  15      426.58      282.28     56.20 o 
  -5   5  15     1783.39     1384.64     84.02 o 
  -4   5  15     2244.49     2112.24    181.96 o 
  -3   5  15     4430.96     5164.21    158.94 o 
  -2   5  15     2200.24     2325.20    111.62 o 
  -1   5  15      726.87      849.07    130.05 o 
   0   5  15      114.89       -1.80     44.48 o 
   1   5  15     1907.53     2272.29    214.64 o 
   2   5  15     6184.40     6529.03    360.86 o 
   3   5  15     1615.96     1674.82    151.93 o 
   4   5  15     1693.59     1573.64    117.12 o 
   5   5  15      114.97      146.85     65.18 o 
   6   5  15       12.81        0.49     71.10 o 
   7   5  15      278.38      444.23    101.71 o 
   8   5  15      655.41      705.53    115.22 o 
 -13   6  15      226.74      417.67     80.83 o 
 -12   6  15      704.26      741.64    101.09 o 
 -11   6  15      548.09      545.46     79.84 o 
 -10   6  15        0.89      -22.24     54.56 o 
  -9   6  15     1070.79      834.12     87.03 o 
  -8   6  15     2607.31     2664.29    128.90 o 
  -7   6  15     3584.41     3686.47    157.27 o 
  -6   6  15     1576.97     1634.10     99.31 o 
  -5   6  15      346.37      345.34     60.22 o 
  -4   6  15       22.77       67.07     49.70 o 
  -3   6  15      594.26      427.35     54.46 o 
  -2   6  15     1252.47     1025.81    115.60 o 
  -1   6  15     3104.09     3119.06    121.42 o 
   0   6  15     5080.39     5461.97    163.00 o 
   1   6  15     2493.64     2359.97    121.98 o 
   2   6  15      341.39      239.72     61.62 o 
   3   6  15       94.97       95.84     59.99 o 
   4   6  15     1847.27     1668.74    114.49 o 
   5   6  15     1798.63     1847.79    148.20 o 
   6   6  15     1641.94     1973.73    158.30 o 
   7   6  15      439.28      577.78    110.73 o 
   8   6  15       36.09       -1.23     86.11 o 
 -12   7  15      201.57      128.65     96.33 o 
 -11   7  15      292.02      289.55     74.92 o 
 -10   7  15      424.98      413.75     76.46 o 
  -9   7  15      139.56       81.05     58.58 o 
  -8   7  15        0.16       23.85     55.58 o 
  -7   7  15      180.23      279.45     64.71 o 
  -6   7  15      463.40      448.46     68.42 o 
  -5   7  15      641.12      487.51     69.83 o 
  -4   7  15      418.18      376.21     75.32 o 
  -3   7  15      593.73      534.27     79.96 o 
  -2   7  15      160.38      136.07     55.61 o 
  -1   7  15       38.62      -30.02     48.29 o 
   0   7  15      589.88      505.10     74.84 o 
   1   7  15      288.54      343.12     63.96 o 
   2   7  15      930.84      923.15     88.18 o 
   3   7  15      720.86      873.80     94.07 o 
   4   7  15      234.03      206.01     83.45 o 
   5   7  15        0.22       84.98     84.72 o 
   6   7  15       90.68       24.33     84.61 o 
   7   7  15      198.63      120.23     89.82 o 
 -11   8  15        0.09        2.23    123.01 o 
 -10   8  15      249.97      234.57     76.21 o 
  -9   8  15      249.90      155.02     82.91 o 
  -8   8  15      111.16      180.37     65.66 o 
  -7   8  15       29.48       28.28     56.89 o 
  -6   8  15       96.46       93.79     68.47 o 
  -5   8  15      192.69       92.43     64.54 o 
  -4   8  15      251.64      149.87     67.33 o 
  -3   8  15      119.93      -16.30     57.57 o 
  -2   8  15       41.90       37.88     59.86 o 
  -1   8  15        2.11      -62.56     43.65 o 
   0   8  15        6.28      -18.02     52.23 o 
   1   8  15       38.93       27.53     53.64 o 
   2   8  15       16.34      -16.94     58.42 o 
   3   8  15       70.00      -24.55     70.53 o 
   4   8  15       35.21       17.68     80.07 o 
   5   8  15        0.77       33.00    101.56 o 
  -9   9  15        6.93       26.20     71.01 o 
  -8   9  15      162.63      279.82     86.32 o 
  -7   9  15      236.99      382.82    107.78 o 
  -6   9  15      110.61      138.48     88.30 o 
  -5   9  15       92.38       13.83     66.87 o 
  -4   9  15      151.59       10.99     68.33 o 
  -3   9  15      212.42      257.42     75.88 o 
  -2   9  15      328.37      298.97     78.38 o 
  -1   9  15        3.68       11.58     70.36 o 
   0   9  15        5.19       31.96     60.20 o 
   1   9  15       57.42      -70.28     59.36 o 
   2   9  15       51.15       37.43     77.07 o 
   3   9  15       77.17      127.51     80.34 o 
  -6  10  15      238.40      234.45     96.26 o 
  -5  10  15      203.30      276.49    104.35 o 
  -4  10  15       34.15      -23.54     78.94 o 
  -3  10  15      144.51      211.95     96.99 o 
  -2  10  15      328.98      306.92    105.23 o 
  -1  10  15      308.68      270.44    101.45 o 
   0  10  15      166.35      -20.46     90.70 o 
   1  10  15       31.87       84.71    143.75 o 
 -16   0  16       89.80      -39.88     95.38 o 
 -15   0  16        0.80      140.67    115.51 o 
 -14   0  16      217.49      240.40    102.54 o 
 -13   0  16     2041.09     1703.95    195.08 o 
 -12   0  16     3252.88     3316.81    252.84 o 
 -11   0  16     1082.57     1027.33    126.14 o 
 -10   0  16       40.54       73.04    108.02 o 
  -9   0  16     2823.39     2386.65    141.10 o 
  -8   0  16     3844.30     3163.33    118.39 o 
  -7   0  16     4194.95     4023.44    130.36 o 
  -6   0  16      594.00      596.06     69.10 o 
  -5   0  16     1989.44     2204.05     86.84 o 
  -4   0  16      194.15      372.58     38.47 o 
  -3   0  16     5337.69     5798.49    308.03 o 
  -2   0  16     2230.08     2186.04    128.52 o 
  -1   0  16     5927.23     6263.45    302.89 o 
   0   0  16     8399.45     8188.98    272.24 o 
   1   0  16    26883.00    25048.43    643.35 o 
   2   0  16    11895.67    11717.85    370.06 o 
   3   0  16      166.21        5.38     75.97 o 
   4   0  16     3668.03     3801.35    199.26 o 
   5   0  16     5627.81     5815.87    258.41 o 
   6   0  16     4108.76     4048.14    211.17 o 
   7   0  16     1378.04     1398.70    331.13 o 
   8   0  16       82.07      -48.90     87.90 o 
   9   0  16        8.49       91.59     96.48 o 
  10   0  16       54.01      -74.64     91.00 o 
 -16   1  16       78.28      128.36     71.82 o 
 -15   1  16      377.66      529.02     85.47 o 
 -14   1  16      950.67     1051.03    121.52 o 
 -13   1  16      109.79      160.55     64.22 o 
 -12   1  16       92.63       89.71     65.37 o 
 -11   1  16     3599.08     3761.84    135.37 o 
 -10   1  16     5843.49     6181.79    191.68 o 
  -9   1  16     2905.52     2967.05     94.11 o 
  -8   1  16       83.45       67.48     32.79 o 
  -7   1  16      970.43     1028.75     50.36 o 
  -6   1  16     3282.18     2964.01     78.13 o 
  -5   1  16      339.79      440.20     47.87 o 
  -4   1  16        2.99      -24.97     23.80 o 
  -3   1  16      592.96      487.32     38.01 o 
  -2   1  16     8236.45     8319.18    154.44 o 
  -1   1  16    11052.02    10734.40    190.96 o 
   0   1  16     7874.52     8394.63    165.31 o 
   1   1  16     1494.77     1504.86     75.88 o 
   2   1  16     7158.01     7784.58    176.43 o 
   3   1  16    14306.07    14426.53    376.99 o 
   4   1  16     8080.22     8479.74    298.99 o 
   5   1  16     1134.36     1232.87     98.30 o 
   6   1  16      791.66      874.20     90.14 o 
   7   1  16      701.14      772.98     91.56 o 
   8   1  16      845.76     1097.86    125.75 o 
   9   1  16      186.27      123.36     70.63 o 
  10   1  16      124.18       59.04     82.28 o 
 -15   2  16       14.74       38.04     61.65 o 
 -14   2  16      133.24      154.30     66.78 o 
 -13   2  16      904.69     1125.43     96.26 o 
 -12   2  16     1285.32     1135.34     81.71 o 
 -11   2  16      176.86      170.71     51.98 o 
 -10   2  16      784.25      805.64     73.57 o 
  -9   2  16     2883.13     3240.63    150.05 o 
  -8   2  16     1961.66     2394.44     73.09 o 
  -7   2  16       40.74       23.69     26.39 o 
  -6   2  16     2482.16     2686.12     94.50 o 
  -5   2  16      308.38      529.04     36.58 o 
  -4   2  16     1141.13     1189.50     58.58 o 
  -3   2  16     2009.26     1626.43     83.52 o 
  -2   2  16     1733.20     1885.09     72.46 o 
  -1   2  16       48.89        8.89     31.91 o 
   0   2  16     3447.51     3519.31    199.71 o 
   1   2  16     6411.02     5703.08    138.68 o 
   2   2  16     2585.46     2588.69    100.77 o 
   3   2  16       90.61       78.62     45.91 o 
   4   2  16      767.12      885.01     72.06 o 
   5   2  16     1790.65     1713.10    111.46 o 
   6   2  16      161.81      199.05     65.58 o 
   7   2  16       98.16      139.00     65.64 o 
   8   2  16        1.20       -4.16     60.33 o 
   9   2  16        0.37      -89.53     71.26 o 
 -15   3  16       50.52       19.82     79.43 o 
 -14   3  16       58.23       18.08     57.62 o 
 -13   3  16        0.13      -31.96     51.22 o 
 -12   3  16      160.61      204.30     54.52 o 
 -11   3  16     1206.83     1451.15     85.68 o 
 -10   3  16      471.36      348.23     52.89 o 
  -9   3  16        8.41       -5.61     36.53 o 
  -8   3  16     4819.03     4429.08    128.84 o 
  -7   3  16     3041.64     2941.81     84.37 o 
  -6   3  16      781.68      736.74     45.74 o 
  -5   3  16     1700.71     1587.02    102.93 o 
  -4   3  16     6275.37     5393.02    111.35 o 
  -3   3  16     7089.78     7173.12    199.84 o 
  -2   3  16       55.73      118.26     35.71 o 
  -1   3  16     1288.75     1257.39     68.69 o 
   0   3  16     2721.80     2803.71     94.46 o 
   1   3  16     2020.07     1754.11     84.18 o 
   2   3  16       24.86       23.69     42.64 o 
   3   3  16      624.24      608.01     65.62 o 
   4   3  16      523.55      596.04     66.78 o 
   5   3  16      147.22      265.43     56.88 o 
   6   3  16       64.18       37.37     58.79 o 
   7   3  16        5.91       79.11     59.79 o 
   8   3  16      120.14       21.02     74.36 o 
   9   3  16      183.63      186.25     90.53 o 
 -15   4  16       36.30      -29.63     81.43 o 
 -14   4  16       18.14       70.66     63.10 o 
 -13   4  16       62.63       87.12     63.01 o 
 -12   4  16      152.17       75.96     56.22 o 
 -11   4  16      162.30      152.42     57.09 o 
 -10   4  16      931.39      787.59    139.18 o 
  -9   4  16     1491.65     1461.23    115.97 o 
  -8   4  16      430.07      421.31     59.48 o 
  -7   4  16      556.21      620.62     73.68 o 
  -6   4  16     6685.82     6598.49    182.57 o 
  -5   4  16     6346.50     6288.76    155.33 o 
  -4   4  16     1842.86     1974.25     95.41 o 
  -3   4  16     1933.29     1979.69    143.85 o 
  -2   4  16     5835.82     5278.08    146.54 o 
  -1   4  16     4981.90     4482.38    137.28 o 
   0   4  16      397.71      417.83     68.38 o 
   1   4  16      216.05      143.77     45.95 o 
   2   4  16      382.59      346.71     66.24 o 
   3   4  16      185.07      132.51     56.31 o 
   4   4  16       59.24       45.95     55.98 o 
   5   4  16        3.15      -68.05     45.37 o 
   6   4  16      197.25      167.25     48.58 o 
   7   4  16      400.96      384.59     87.80 o 
   8   4  16      159.11      152.99     86.54 o 
   9   4  16        0.34      146.04     91.28 o 
 -14   5  16       41.05       78.85     85.21 o 
 -13   5  16       50.08      165.03     98.34 o 
 -12   5  16        1.38       41.07     60.33 o 
 -11   5  16       88.91      142.84     61.77 o 
 -10   5  16        6.04       11.46     54.40 o 
  -9   5  16      134.66      125.04     55.29 o 
  -8   5  16      853.56      728.29     87.44 o 
  -7   5  16     1107.70     1330.59     88.81 o 
  -6   5  16      172.46      299.57     56.10 o 
  -5   5  16     2173.64     1645.00    137.03 o 
  -4   5  16     5614.97     5831.34    186.00 o 
  -3   5  16     2954.45     2928.80    113.84 o 
  -2   5  16      564.14      708.81     70.78 o 
  -1   5  16     1305.57     1246.34     97.07 o 
   0   5  16     3040.83     3228.43    130.35 o 
   1   5  16      660.81      650.73     76.72 o 
   2   5  16      591.63      548.25     76.58 o 
   3   5  16       84.84      160.11     61.60 o 
   4   5  16       34.30       34.98     47.25 o 
   5   5  16        0.26       38.91     61.99 o 
   6   5  16       46.35       57.83    108.01 o 
   7   5  16        1.04      -56.11     81.01 o 
   8   5  16       47.02      -40.82    136.05 o 
 -13   6  16       15.94       43.21     69.58 o 
 -12   6  16       33.77       72.86     64.03 o 
 -11   6  16       27.39       -0.22     59.75 o 
 -10   6  16        0.75      -30.87     55.80 o 
  -9   6  16      856.24      732.71     82.39 o 
  -8   6  16       22.65      -26.97     49.06 o 
  -7   6  16      953.51      850.62     88.18 o 
  -6   6  16      956.44     1103.17    153.82 o 
  -5   6  16      594.81      713.79     86.58 o 
  -4   6  16        3.25      -64.17     91.36 o 
  -3   6  16     1844.33     1719.09    103.26 o 
  -2   6  16     1524.28     1580.72    116.88 o 
  -1   6  16      995.91     1168.66     90.58 o 
   0   6  16       62.13      173.35     59.07 o 
   1   6  16     1017.07      948.82     85.76 o 
   2   6  16      573.45      683.52     81.65 o 
   3   6  16       20.34      -74.40     54.42 o 
   4   6  16      200.03      349.96     98.80 o 
   5   6  16      144.18       -1.34     75.81 o 
   6   6  16       30.21       54.49     81.93 o 
   7   6  16        8.59     -106.08     81.32 o 
 -12   7  16       19.38       55.20     67.66 o 
 -11   7  16      192.14      123.68     68.50 o 
 -10   7  16       65.13        5.92     63.53 o 
  -9   7  16       43.36      115.81     74.15 o 
  -8   7  16      310.69      264.42     92.36 o 
  -7   7  16      356.82      135.83    125.89 o 
  -6   7  16       37.59      -19.17     55.20 o 
  -5   7  16      380.76      272.05     72.82 o 
  -4   7  16      223.42      223.20     65.19 o 
  -3   7  16       80.56       25.37     59.19 o 
  -2   7  16      304.15      268.82     64.10 o 
  -1   7  16      300.02      357.80     65.02 o 
   0   7  16      366.23      412.73     69.64 o 
   1   7  16       95.27       -4.78     55.64 o 
   2   7  16      763.57      767.49    115.23 o 
   3   7  16      454.86      590.39     84.32 o 
   4   7  16       94.82       72.68     79.21 o 
   5   7  16       20.86     -109.52     73.01 o 
   6   7  16      188.29       31.96    155.22 o 
 -11   8  16        6.82       83.87     81.03 o 
 -10   8  16       10.82       -4.99     74.41 o 
  -9   8  16       77.22      178.05    130.91 o 
  -8   8  16        3.94      -48.30     79.15 o 
  -7   8  16       28.09      -18.23     61.96 o 
  -6   8  16      233.21      292.73     77.04 o 
  -5   8  16      235.50      154.44     70.02 o 
  -4   8  16        1.42      -30.60     58.21 o 
  -3   8  16       32.60        2.44     61.27 o 
  -2   8  16      232.66      248.42     80.60 o 
  -1   8  16        2.19      -72.48     49.55 o 
   0   8  16      208.50      219.56     64.91 o 
   1   8  16       68.66      -26.18     92.25 o 
   2   8  16       34.68      -31.28     57.28 o 
   3   8  16       49.79      -52.90     74.26 o 
   4   8  16      310.48      309.37     96.76 o 
   5   8  16      210.68       18.49     87.16 o 
  -9   9  16       20.99       29.92    106.09 o 
  -8   9  16      243.66      161.61     81.17 o 
  -7   9  16      386.16      705.82    124.01 o 
  -6   9  16      104.35      170.17     78.09 o 
  -5   9  16        0.75      -28.09     62.31 o 
  -4   9  16      363.80      185.98     74.69 o 
  -3   9  16      326.34      278.63     81.20 o 
  -2   9  16       56.93       42.81     68.71 o 
  -1   9  16        5.31        2.61     67.75 o 
   0   9  16        0.68      -78.53     52.76 o 
   1   9  16        0.85      -40.75     59.90 o 
   2   9  16       72.31     -119.62    126.81 o 
   3   9  16       41.05      119.47    109.78 o 
  -5  10  16      342.84      452.08    112.91 o 
  -4  10  16      311.09      359.94    116.79 o 
  -3  10  16       15.74      -86.90     81.44 o 
  -2  10  16       80.24       73.40    200.22 o 
  -1  10  16      158.56       97.52     93.36 o 
 -16   1  17        0.79       66.53     71.14 o 
 -15   1  17       12.74       36.74     64.98 o 
 -14   1  17        5.42       70.03     76.85 o 
 -13   1  17       47.91      227.89     65.74 o 
 -12   1  17        0.64      -87.42     58.28 o 
 -11   1  17        2.49      -16.65     43.67 o 
 -10   1  17       49.28      189.13     54.42 o 
  -9   1  17       95.39       28.70     33.53 o 
  -8   1  17      337.42      261.24     36.63 o 
  -7   1  17       69.78       53.38     32.91 o 
  -6   1  17        2.37        6.94     26.71 o 
  -5   1  17      161.90      261.87     35.40 o 
  -4   1  17     2285.39     2130.97    108.79 o 
  -3   1  17     1466.37     1369.17     77.90 o 
  -2   1  17      119.61       73.74     40.74 o 
  -1   1  17      701.81      762.55     67.47 o 
   0   1  17       40.25       42.68     43.57 o 
   1   1  17     1298.72     1294.71     91.60 o 
   2   1  17      953.69      854.82     83.91 o 
   3   1  17      905.51     1192.69     93.73 o 
   4   1  17      197.17      242.73     65.75 o 
   5   1  17       48.97       70.66     58.34 o 
   6   1  17       21.04       28.81     59.97 o 
   7   1  17       67.01       62.64     66.69 o 
   8   1  17      299.30      368.45     80.34 o 
   9   1  17      104.88      102.57     67.25 o 
 -15   2  17       20.21       92.47     72.97 o 
 -14   2  17       30.02       67.26     61.47 o 
 -13   2  17       59.67       25.88     56.67 o 
 -12   2  17       11.24       24.13     46.45 o 
 -11   2  17        0.28       36.07     30.82 o 
 -10   2  17       50.66       41.81     28.55 o 
  -9   2  17      136.75       67.36     39.19 o 
  -8   2  17       28.25      -42.72     28.48 o 
  -7   2  17       41.99       28.49     30.96 o 
  -6   2  17      109.76      303.68     40.75 o 
  -5   2  17       15.09       26.14     29.21 o 
  -4   2  17      166.22      200.20     35.63 o 
  -3   2  17      424.61      495.80     43.75 o 
  -2   2  17     1486.94     1584.52     70.42 o 
  -1   2  17     3529.72     3513.42    101.68 o 
   0   2  17     1428.81     1208.25     69.63 o 
   1   2  17     1199.03     1491.48    123.78 o 
   2   2  17       39.16       61.95     52.10 o 
   3   2  17      871.72      877.13     85.46 o 
   4   2  17     1515.62     1559.27    158.57 o 
   5   2  17     1065.92     1057.05     92.84 o 
   6   2  17      758.01      845.38     89.01 o 
   7   2  17      176.28      172.61     68.78 o 
   8   2  17        1.12       55.31     63.89 o 
   9   2  17       60.97       57.98    101.89 o 
 -15   3  17        0.17       21.45     73.57 o 
 -14   3  17        4.30       -5.17     70.17 o 
 -13   3  17        0.49       99.68     57.86 o 
 -12   3  17       13.33       11.78     47.34 o 
 -11   3  17       23.10      -33.56     43.54 o 
 -10   3  17       39.81        2.38     40.56 o 
  -9   3  17       20.25       47.39     32.72 o 
  -8   3  17       64.75       35.09     35.88 o 
  -7   3  17      173.39      135.93     34.07 o 
  -6   3  17       37.66       -8.64     30.87 o 
  -5   3  17      618.93      504.42     45.58 o 
  -4   3  17      238.41      301.28     48.61 o 
  -3   3  17       36.17       95.55     37.16 o 
  -2   3  17      116.38      101.64     38.20 o 
  -1   3  17        8.43      -15.33     38.01 o 
   0   3  17      552.87      777.68     62.34 o 
   1   3  17     1149.96     1327.18     77.57 o 
   2   3  17      474.66      424.17     57.29 o 
   3   3  17       38.71       53.04     56.61 o 
   4   3  17      595.17      602.00     84.09 o 
   5   3  17      119.44       58.92     72.62 o 
   6   3  17      402.62      441.81     77.22 o 
   7   3  17      617.67      464.96     81.31 o 
   8   3  17      261.26      388.24    136.58 o 
   9   3  17       35.04      -16.66     87.42 o 
 -15   4  17        2.36       87.60     82.89 o 
 -14   4  17       12.90      100.04     61.73 o 
 -13   4  17       60.20      142.08     63.73 o 
 -12   4  17       20.85       64.04     57.36 o 
 -11   4  17      541.62      724.77    163.65 o 
 -10   4  17     1049.78     1411.00     95.03 o 
  -9   4  17      426.06      508.32     65.80 o 
  -8   4  17      116.30       57.35     47.79 o 
  -7   4  17      695.38      742.05     82.17 o 
  -6   4  17     1586.58     1924.18    143.16 o 
  -5   4  17      961.71     1101.91    102.26 o 
  -4   4  17     2927.24     2549.06    158.90 o 
  -3   4  17      393.86      194.30     84.70 o 
  -2   4  17      479.44      770.04     70.61 o 
  -1   4  17       77.26       35.38     48.16 o 
   0   4  17      440.33      632.79    103.74 o 
   1   4  17      984.42      927.21     83.12 o 
   2   4  17     2113.96     2011.62    115.73 o 
   3   4  17     1150.57     1312.40    101.61 o 
   4   4  17      309.66      339.62     85.14 o 
   5   4  17        2.34      -91.37     60.91 o 
   6   4  17       91.53       -0.72    106.65 o 
   7   4  17      242.76      336.10    114.23 o 
   8   4  17      249.94      146.63    198.93 o 
 -14   5  17      161.90      197.23     71.41 o 
 -13   5  17      237.83      350.84     73.84 o 
 -12   5  17      289.38      605.53     82.37 o 
 -11   5  17        2.00       16.71     56.72 o 
 -10   5  17      227.11      182.73     60.61 o 
  -9   5  17     1511.58     1630.34    103.34 o 
  -8   5  17     3531.34     4045.63    162.85 o 
  -7   5  17     2738.07     3141.31    172.76 o 
  -6   5  17      666.20      501.57    114.23 o 
  -5   5  17      167.99      285.11     63.29 o 
  -4   5  17     1795.14     1678.78     95.22 o 
  -3   5  17     3197.95     3340.95    124.59 o 
  -2   5  17     3628.23     3438.71    126.74 o 
  -1   5  17     1877.32     1802.96    132.27 o 
   0   5  17      938.98      963.16     86.59 o 
   1   5  17       12.75       74.29     57.36 o 
   2   5  17       24.28      -51.87     68.91 o 
   3   5  17     1159.79     1143.39     99.69 o 
   4   5  17     1863.76     2044.41    130.01 o 
   5   5  17     1284.53     1501.18    133.45 o 
   6   5  17      460.68      224.60    218.19 o 
   7   5  17        7.35     -137.31     91.54 o 
 -13   6  17       19.55      -43.74     62.75 o 
 -12   6  17      206.73      173.18     78.92 o 
 -11   6  17      660.41      850.73    107.34 o 
 -10   6  17      547.72      493.17     89.47 o 
  -9   6  17       49.52       47.85     65.30 o 
  -8   6  17       46.13      164.28     83.49 o 
  -7   6  17     1183.92     1155.08    106.08 o 
  -6   6  17     2760.75     3149.85    187.49 o 
  -5   6  17     2525.81     2289.23    134.35 o 
  -4   6  17      532.75      567.67     79.73 o 
  -3   6  17       27.68       39.55     41.08 o 
  -2   6  17      162.03       38.08     67.43 o 
  -1   6  17      624.29      754.25     91.40 o 
   0   6  17     1343.23     1489.41    120.85 o 
   1   6  17     1525.69     1491.67    122.62 o 
   2   6  17      756.32     1000.49    109.31 o 
   3   6  17      390.73      359.77     73.89 o 
   4   6  17       20.45      -90.49     60.32 o 
   5   6  17      323.16      427.24    115.22 o 
   6   6  17      573.01      497.94    136.09 o 
   7   6  17      344.62      307.90    128.72 o 
 -12   7  17       30.35      143.85     78.98 o 
 -11   7  17        1.07      -53.42     68.18 o 
 -10   7  17      113.62      -42.49     65.61 o 
  -9   7  17      636.40      687.76     97.59 o 
  -8   7  17      947.33      931.20    104.81 o 
  -7   7  17      145.13       23.42     91.28 o 
  -6   7  17        3.99       35.74     64.18 o 
  -5   7  17      415.55      352.13     74.31 o 
  -4   7  17      649.67      400.64     75.50 o 
  -3   7  17      729.72      596.45     84.57 o 
  -2   7  17      534.39      513.21    124.49 o 
  -1   7  17        3.85       29.03     52.02 o 
   0   7  17       43.52      -36.35     68.17 o 
   1   7  17        4.05       30.29     57.06 o 
   2   7  17      283.64      259.76     68.91 o 
   3   7  17      201.54      159.98     87.31 o 
   4   7  17      209.03      345.86     95.52 o 
   5   7  17      118.60       24.54     98.96 o 
   6   7  17       19.01       25.39    108.86 o 
 -11   8  17        0.31      -85.07     74.01 o 
 -10   8  17       24.42     -138.10     92.06 o 
  -9   8  17       28.33      -83.04     85.10 o 
  -8   8  17      187.31      213.56     75.79 o 
  -7   8  17       44.57       89.43     70.44 o 
  -6   8  17      182.34       76.10     68.24 o 
  -5   8  17        8.75      -50.39     99.00 o 
  -4   8  17       41.82       65.47     65.52 o 
  -3   8  17      130.35      180.97     70.82 o 
  -2   8  17       56.72       65.10     67.38 o 
  -1   8  17       40.42      -63.62     53.72 o 
   0   8  17        0.40       25.68     60.09 o 
   1   8  17       19.07      -85.59     57.06 o 
   2   8  17       11.97       39.99     63.48 o 
   3   8  17       10.05     -103.84     75.09 o 
   4   8  17        0.32       83.37     89.24 o 
  -8   9  17       22.66       88.45     94.71 o 
  -7   9  17       25.47       26.75     67.60 o 
  -6   9  17       81.66       32.81     67.47 o 
  -5   9  17       49.69       28.12     69.36 o 
  -4   9  17       13.55       48.71     70.26 o 
  -3   9  17      116.20      174.99     77.85 o 
  -2   9  17      368.87      426.61     88.38 o 
  -1   9  17      211.91      180.88    117.70 o 
   0   9  17       31.48      -57.40     59.63 o 
   1   9  17        3.34       58.13     66.42 o 
   2   9  17       90.93        3.25     84.81 o 
  -4  10  17       81.26      210.33    232.30 o 
  -3  10  17       23.07       85.87    142.46 o 
  -2  10  17        5.29       73.16     94.38 o 
 -16   0  18        4.80        0.00    141.18 o 
 -15   0  18      177.49      315.14    108.55 o 
 -14   0  18      238.62      363.45    109.09 o 
 -13   0  18      185.39      161.81     92.52 o 
 -12   0  18      426.57      300.33    133.48 o 
 -11   0  18     4806.30     4947.23    224.11 o 
 -10   0  18     6058.97     6728.56    202.39 o 
  -9   0  18     3026.02     3588.05    138.70 o 
  -8   0  18       17.00       55.09     50.54 o 
  -7   0  18     9401.68    10377.37    299.21 o 
  -6   0  18     3637.82     3135.94    149.73 o 
  -5   0  18    10662.35    10359.08    307.55 o 
  -4   0  18     1654.47     1982.12    132.35 o 
  -3   0  18       77.37      133.78     60.30 o 
  -2   0  18       17.37       15.64     69.31 o 
  -1   0  18      194.51      139.88     65.79 o 
   0   0  18       48.58       77.64    102.68 o 
   1   0  18     1084.78      799.75    175.83 o 
   2   0  18     5246.04     5437.95    245.90 o 
   3   0  18     6086.44     6514.68    268.24 o 
   4   0  18     3015.66     3203.79    338.83 o 
   5   0  18       10.82       -1.68     78.81 o 
   6   0  18     1887.98     2184.11    184.71 o 
   7   0  18     2337.22     2337.22    199.26 o 
   8   0  18      889.54      865.07    159.15 o 
   9   0  18      131.84     -111.84     95.28 o 
 -15   1  18        1.87      -54.02     57.34 o 
 -14   1  18       40.39       41.02     59.56 o 
 -13   1  18      916.47     1305.17    102.47 o 
 -12   1  18     1280.98     1344.67     98.94 o 
 -11   1  18     1081.81     1226.89     79.76 o 
 -10   1  18      380.67      211.06     47.78 o 
  -9   1  18     4461.27     4374.38    167.14 o 
  -8   1  18     7707.61     7042.64    135.00 o 
  -7   1  18     4615.01     4916.30    234.32 o 
  -6   1  18      212.56      472.88     49.69 o 
  -5   1  18     4375.76     4347.65    125.63 o 
  -4   1  18     2373.04     2429.70    115.60 o 
  -3   1  18     1355.18     1482.06     83.58 o 
  -2   1  18       43.88       41.93     42.61 o 
  -1   1  18       71.21       42.55     44.58 o 
   0   1  18      639.35      682.10    104.85 o 
   1   1  18     2370.83     2086.15    123.75 o 
   2   1  18     1054.45      919.28     85.07 o 
   3   1  18       30.79      -79.44     52.96 o 
   4   1  18     1745.44     1715.34    113.58 o 
   5   1  18     1484.75     1487.28    110.33 o 
   6   1  18     1865.56     2238.52    131.15 o 
   7   1  18        1.99       82.33     64.89 o 
   8   1  18        8.86       17.95     65.82 o 
   9   1  18      195.24      306.72     83.63 o 
 -15   2  18       66.89      -47.96     58.60 o 
 -14   2  18      127.48      102.22     63.74 o 
 -13   2  18       18.86       34.09     57.81 o 
 -12   2  18      126.73       84.02     44.87 o 
 -11   2  18      468.46      233.94     87.50 o 
 -10   2  18     2329.24     2449.54    108.19 o 
  -9   2  18     1205.36     1038.13     67.34 o 
  -8   2  18      315.37      191.71     35.84 o 
  -7   2  18     2275.02     2002.57     79.94 o 
  -6   2  18     4333.72     4257.70    164.10 o 
  -5   2  18       20.00       13.21     31.02 o 
  -4   2  18      215.55      144.72     35.22 o 
  -3   2  18      912.30      833.92     68.34 o 
  -2   2  18      494.34      302.07     55.20 o 
  -1   2  18      735.76      539.99     64.53 o 
   0   2  18     2228.82     1969.82    107.50 o 
   1   2  18      763.71      746.49     78.04 o 
   2   2  18      336.64      241.49     90.72 o 
   3   2  18     1231.11     1025.30     92.64 o 
   4   2  18     1347.92     1370.76    102.61 o 
   5   2  18      106.09      259.60     80.77 o 
   6   2  18       36.55       89.28     61.06 o 
   7   2  18       49.43       86.71     67.62 o 
   8   2  18      213.17      129.15     71.68 o 
 -15   3  18       75.79       73.49     79.38 o 
 -14   3  18       34.97      203.68     81.54 o 
 -13   3  18       82.48       -2.83     67.88 o 
 -12   3  18      302.51      352.80     66.38 o 
 -11   3  18      301.58      205.24     56.50 o 
 -10   3  18        0.99       24.07     32.85 o 
  -9   3  18      156.56      131.39     48.73 o 
  -8   3  18     1131.55     1189.92     78.60 o 
  -7   3  18      197.19      132.79     43.43 o 
  -6   3  18      936.15     1000.96     60.10 o 
  -5   3  18     2361.53     2369.30    100.89 o 
  -4   3  18       11.71        2.92     26.00 o 
  -3   3  18     1648.39     1694.09     84.19 o 
  -2   3  18     5324.48     5378.59    130.99 o 
  -1   3  18     2042.51     2178.36    109.40 o 
   0   3  18        1.38       59.33     51.39 o 
   1   3  18     3027.61     3022.32    134.18 o 
   2   3  18     3528.88     3921.79    159.69 o 
   3   3  18     2274.80     2292.70    125.12 o 
   4   3  18       40.11       56.35     58.45 o 
   5   3  18      193.37      243.08     67.66 o 
   6   3  18      423.12      612.45     86.48 o 
   7   3  18      188.31      209.82    108.56 o 
   8   3  18       58.53      107.24     87.05 o 
 -14   4  18      122.33      113.60     64.00 o 
 -13   4  18      451.32      511.91     77.66 o 
 -12   4  18      125.27      147.84     65.58 o 
 -11   4  18       15.35      -13.41     57.60 o 
 -10   4  18      340.15      480.69     79.38 o 
  -9   4  18      103.49       33.93     41.70 o 
  -8   4  18      271.24      352.29     68.87 o 
  -7   4  18       25.96       73.86     68.05 o 
  -6   4  18        0.62       52.84     41.54 o 
  -5   4  18      773.83      805.02     70.75 o 
  -4   4  18     2838.70     2843.17    111.16 o 
  -3   4  18     2706.92     2836.77    144.12 o 
  -2   4  18       47.38       52.85     48.95 o 
  -1   4  18     3032.34     2947.68    211.44 o 
   0   4  18     4933.81     4986.81    155.64 o 
   1   4  18     4242.02     4469.70    301.48 o 
   2   4  18      487.69      389.04     87.63 o 
   3   4  18      339.61      343.67     82.84 o 
   4   4  18     1060.56     1000.72    112.49 o 
   5   4  18      984.64     1116.71    120.72 o 
   6   4  18      206.31       77.83     78.95 o 
   7   4  18       38.36       11.98     97.21 o 
   8   4  18       10.44      108.88    136.05 o 
 -14   5  18       21.90      -40.68     71.72 o 
 -13   5  18        3.23        9.93     67.24 o 
 -12   5  18      295.62      270.07     79.97 o 
 -11   5  18      515.18      490.95     88.01 o 
 -10   5  18       32.72       26.12     61.03 o 
  -9   5  18      150.63      231.25     71.52 o 
  -8   5  18      462.19      488.63     80.07 o 
  -7   5  18        7.49      -23.64     39.77 o 
  -6   5  18      496.96      216.62     64.18 o 
  -5   5  18     1034.31      970.71    145.11 o 
  -4   5  18      362.04      561.60     66.98 o 
  -3   5  18      870.88      798.54    131.95 o 
  -2   5  18     2616.27     2690.90    156.35 o 
  -1   5  18     2379.95     2796.78    126.30 o 
   0   5  18       46.93       97.61     57.34 o 
   1   5  18     1173.77     1343.08    138.20 o 
   2   5  18      804.48      885.38    104.25 o 
   3   5  18     1266.93     1237.69    134.21 o 
   4   5  18       12.53      -63.63     68.73 o 
   5   5  18       77.95      109.60     78.34 o 
   6   5  18       89.69      149.08    118.08 o 
   7   5  18       28.75       83.57    115.80 o 
 -13   6  18      136.41       24.01     78.76 o 
 -12   6  18       21.41       22.49     73.58 o 
 -11   6  18      132.51      112.42     74.07 o 
 -10   6  18       70.40      135.05     71.05 o 
  -9   6  18      388.93      364.14     80.84 o 
  -8   6  18       23.86       36.27     99.30 o 
  -7   6  18      428.11      269.97     76.94 o 
  -6   6  18      524.10      647.89     87.87 o 
  -5   6  18        2.60      -28.03     53.19 o 
  -4   6  18      635.86      395.29     96.79 o 
  -3   6  18      636.19      551.32    125.97 o 
  -2   6  18        1.37       17.73     74.84 o 
  -1   6  18      116.86       96.44     56.91 o 
   0   6  18      434.63      298.51     77.43 o 
   1   6  18      123.68      209.80     68.17 o 
   2   6  18       55.57      -38.77     54.15 o 
   3   6  18      312.94      240.58     84.50 o 
   4   6  18      123.56      116.73     77.79 o 
   5   6  18        0.04      125.73    110.38 o 
   6   6  18       93.15      171.84    139.90 o 
 -12   7  18       45.71      136.33     84.48 o 
 -11   7  18       51.04       -3.34     75.21 o 
 -10   7  18        0.76      -54.50     65.78 o 
  -9   7  18      103.34      323.29    103.96 o 
  -8   7  18      511.34      547.61     89.14 o 
  -7   7  18       21.84      -27.32    149.22 o 
  -6   7  18      145.80      103.71    106.24 o 
  -5   7  18      376.21      480.76     81.33 o 
  -4   7  18      710.30      908.18     96.09 o 
  -3   7  18       13.64       11.84     58.52 o 
  -2   7  18        5.53      -13.53     40.99 o 
  -1   7  18       79.12       -7.02     53.51 o 
   0   7  18       92.01       15.59     58.99 o 
   1   7  18        1.43      -22.33     57.33 o 
   2   7  18        3.22       -5.30     60.23 o 
   3   7  18      119.75       54.11     87.13 o 
   4   7  18      150.49      302.64    116.48 o 
   5   7  18       81.52     -102.68    103.03 o 
 -10   8  18      132.97      257.41    105.24 o 
  -9   8  18        0.54       47.32    109.17 o 
  -8   8  18      382.90      246.61     78.36 o 
  -7   8  18      579.04      551.23    136.28 o 
  -6   8  18      863.92     1013.68    133.16 o 
  -5   8  18        3.75       19.11     64.11 o 
  -4   8  18      115.22      117.14     78.87 o 
  -3   8  18      804.99      798.12    107.05 o 
  -2   8  18      732.79      615.44     97.45 o 
  -1   8  18      165.55       11.26     60.42 o 
   0   8  18        7.29      -22.78     61.10 o 
   1   8  18        7.64      -13.70     60.33 o 
   2   8  18        0.10      -11.71     65.01 o 
   3   8  18        0.26       31.76     83.24 o 
  -8   9  18       16.46       91.04     81.68 o 
  -7   9  18       65.79       29.62     74.11 o 
  -6   9  18      377.62      346.60     93.19 o 
  -5   9  18      643.37      498.16     92.45 o 
  -4   9  18      366.62      365.69     89.17 o 
  -3   9  18        5.76      -80.98     63.23 o 
  -2   9  18      178.82      180.23    105.15 o 
  -1   9  18      429.45      449.50     95.62 o 
   0   9  18      318.13      234.11     75.64 o 
   1   9  18      123.30      142.87     72.53 o 
 -15   1  19        0.32       53.27     65.42 o 
 -14   1  19       42.53       67.71     72.25 o 
 -13   1  19      109.21       81.16     58.25 o 
 -12   1  19        0.01        0.83     50.42 o 
 -11   1  19       10.30      -54.75     42.50 o 
 -10   1  19      168.30       68.72     42.29 o 
  -9   1  19      240.35      225.74     44.28 o 
  -8   1  19      558.25      863.74     69.91 o 
  -7   1  19      317.15      275.66     57.88 o 
  -6   1  19        0.68        5.13     47.80 o 
  -5   1  19      325.13      297.31     49.98 o 
  -4   1  19      317.38      216.16     48.31 o 
  -3   1  19      812.26      950.06     72.51 o 
  -2   1  19     1962.25     2202.29    106.70 o 
  -1   1  19     1626.33     1880.27    103.38 o 
   0   1  19      116.64      104.70     55.29 o 
   1   1  19      490.73      563.40     74.33 o 
   2   1  19      664.07      797.33    119.76 o 
   3   1  19     1135.34     1260.57     99.34 o 
   4   1  19      971.06     1043.03     95.42 o 
   5   1  19      708.20      789.83    122.64 o 
   6   1  19        8.51       71.39     65.18 o 
   7   1  19      111.53      193.99     73.29 o 
   8   1  19       88.02       86.14     73.40 o 
 -15   2  19        1.88      112.66     67.82 o 
 -14   2  19       19.66       99.94     63.18 o 
 -13   2  19        3.86      -47.09     52.37 o 
 -12   2  19       99.21       91.94     44.98 o 
 -11   2  19      169.84      137.79     61.37 o 
 -10   2  19        9.95       38.72     46.78 o 
  -9   2  19        4.17      -56.54     51.13 o 
  -8   2  19      171.53      190.56     41.22 o 
  -7   2  19      699.14      594.69     64.87 o 
  -6   2  19      436.03      272.61     48.16 o 
  -5   2  19      879.68      652.15    131.93 o 
  -4   2  19      225.39      460.61     93.37 o 
  -3   2  19       45.99      111.33     47.01 o 
  -2   2  19      294.01      163.98     74.01 o 
  -1   2  19     1748.33     1666.88    100.74 o 
   0   2  19     1774.80     1647.70    103.55 o 
   1   2  19     1038.41     1209.54     93.91 o 
   2   2  19     1012.60     1016.22    121.52 o 
   3   2  19        8.74       50.76     59.22 o 
   4   2  19      335.42      470.20     77.66 o 
   5   2  19      458.75      305.25     87.81 o 
   6   2  19      712.03      735.96     91.32 o 
   7   2  19      486.01      520.65    109.91 o 
   8   2  19      173.76      223.87     78.60 o 
 -15   3  19       17.80       99.42    101.60 o 
 -14   3  19        0.50      -15.22     88.72 o 
 -13   3  19        0.40        0.12    102.82 o 
 -12   3  19       22.76      -53.23     55.57 o 
 -11   3  19       88.13       11.93     44.75 o 
 -10   3  19      469.41      536.14    130.76 o 
  -9   3  19     1130.26     1352.25    103.59 o 
  -8   3  19      199.03       50.09     53.45 o 
  -7   3  19      118.84      193.50     39.68 o 
  -6   3  19     1005.34     1034.27     62.57 o 
  -5   3  19     2088.60     2140.92    100.43 o 
  -4   3  19     2927.40     2179.10    108.19 o 
  -3   3  19      534.67      329.35     55.41 o 
  -2   3  19       70.64       80.66     47.50 o 
  -1   3  19        0.04        3.35     72.39 o 
   0   3  19      132.16       50.61     86.33 o 
   1   3  19      502.04      338.85     68.32 o 
   2   3  19     1692.21     1837.63    114.82 o 
   3   3  19     1342.18     1592.04    107.22 o 
   4   3  19      854.45      869.89     91.14 o 
   5   3  19       58.41       99.05     62.48 o 
   6   3  19       38.19       82.26     82.99 o 
   7   3  19      312.70      327.92     80.00 o 
   8   3  19      308.51      178.46     92.82 o 
 -14   4  19       15.98      125.74     74.99 o 
 -13   4  19       20.70       93.59     69.39 o 
 -12   4  19        0.60      -14.21     63.12 o 
 -11   4  19        2.59        3.71     60.71 o 
 -10   4  19       41.97        1.86     79.09 o 
  -9   4  19     1101.53     1395.15    110.66 o 
  -8   4  19      290.66      325.11     70.14 o 
  -7   4  19     1826.01     1573.28    124.69 o 
  -6   4  19      250.17      261.21     60.49 o 
  -5   4  19      268.74      314.12     53.62 o 
  -4   4  19      993.28     1095.85    107.75 o 
  -3   4  19     1938.34     1786.06    147.74 o 
  -2   4  19     1929.38     1726.88    123.71 o 
  -1   4  19      540.17      410.49     79.47 o 
   0   4  19      223.29      218.45     72.50 o 
   1   4  19       58.56      -20.18     63.38 o 
   2   4  19       88.44      182.22     74.62 o 
   3   4  19      696.06      751.37    108.73 o 
   4   4  19      313.60      327.07     85.40 o 
   5   4  19      435.64      223.48     90.53 o 
   6   4  19      130.14       63.28     90.54 o 
   7   4  19       14.47        0.17    108.18 o 
 -14   5  19       62.88       41.51     87.02 o 
 -13   5  19      101.27      130.84     81.08 o 
 -12   5  19      100.06       87.38     71.28 o 
 -11   5  19      228.06      255.09     80.48 o 
 -10   5  19      105.61      127.04     69.40 o 
  -9   5  19       13.96      -55.52     56.05 o 
  -8   5  19      554.30      235.75    315.73 o 
  -7   5  19     1601.34     1882.14    125.00 o 
  -6   5  19     1893.24     2313.95    135.44 o 
  -5   5  19     1109.39     1111.60    103.49 o 
  -4   5  19       72.44       11.79     48.34 o 
  -3   5  19      482.43      364.85    100.03 o 
  -2   5  19     1915.64     1861.97    107.90 o 
  -1   5  19     1177.39     1041.91    158.46 o 
   0   5  19      984.48      977.75    104.40 o 
   1   5  19      650.34      769.14     99.46 o 
   2   5  19        3.91      -34.14     84.88 o 
   3   5  19       92.86      120.76     99.80 o 
   4   5  19       76.82       -6.02     72.82 o 
   5   5  19      283.53      231.72     86.81 o 
   6   5  19      235.78      261.24    123.06 o 
 -13   6  19        0.03       94.51    100.93 o 
 -12   6  19        0.77       19.40     70.83 o 
 -11   6  19       83.96       67.15     71.93 o 
 -10   6  19      201.74      239.45     79.59 o 
  -9   6  19      843.92     1221.07    195.08 o 
  -8   6  19      764.21     1298.45    127.75 o 
  -7   6  19       66.88       38.25     60.18 o 
  -6   6  19      219.34      178.27    117.10 o 
  -5   6  19     1422.33     1675.57    121.14 o 
  -4   6  19     1615.97     1644.67    118.64 o 
  -3   6  19      950.87      821.32     82.28 o 
  -2   6  19      263.26       66.46     56.22 o 
  -1   6  19        0.14      -73.71     49.14 o 
   0   6  19      330.04      362.80     80.68 o 
   1   6  19      592.62      688.04     99.61 o 
   2   6  19      160.39      308.14     85.72 o 
   3   6  19      407.24      322.42     89.56 o 
   4   6  19      115.41      119.80     82.46 o 
   5   6  19        3.57       96.26    108.90 o 
 -12   7  19        4.53     -105.33     70.22 o 
 -11   7  19        3.09      -25.09    113.27 o 
 -10   7  19       10.43       81.17     89.89 o 
  -9   7  19        0.25      -29.94     65.66 o 
  -8   7  19        4.00      -80.25     53.50 o 
  -7   7  19      193.94      234.57     76.44 o 
  -6   7  19      296.03      276.95     77.09 o 
  -5   7  19      158.65       95.57     68.14 o 
  -4   7  19       85.16      180.20     69.19 o 
  -3   7  19      114.40      154.19     62.18 o 
  -2   7  19      356.15      102.41     83.73 o 
  -1   7  19      217.54       39.70     46.51 o 
   0   7  19        7.10      -24.50     43.97 o 
   1   7  19        7.56      -10.27     71.05 o 
   2   7  19       16.99       73.33     74.52 o 
   3   7  19       34.79      -32.80     76.83 o 
   4   7  19       22.37      212.64    111.01 o 
 -10   8  19       43.43      111.24     79.68 o 
  -9   8  19        9.66      168.67     78.46 o 
  -8   8  19       12.10      134.25     74.85 o 
  -7   8  19       21.21      -22.90     64.95 o 
  -6   8  19        2.29      -42.29     63.81 o 
  -5   8  19       10.02      -26.18     67.56 o 
  -4   8  19      136.12       84.35     69.70 o 
  -3   8  19        6.27      109.06     78.96 o 
  -2   8  19       37.49       28.63     68.21 o 
  -1   8  19       39.32       63.17     62.36 o 
   0   8  19       41.42      -49.80     62.23 o 
   1   8  19       46.55       62.81     78.33 o 
   2   8  19       63.08      106.92     83.96 o 
   3   8  19       25.90      -70.60     98.81 o 
  -7   9  19       15.99       -2.79     75.37 o 
  -6   9  19        0.11        9.25     72.82 o 
  -5   9  19       12.85      -93.76     62.51 o 
  -4   9  19       19.60       27.57     72.82 o 
  -3   9  19       20.61       45.13     74.87 o 
  -2   9  19       22.12      -24.83     75.51 o 
  -1   9  19       61.02       71.38    138.43 o 
   0   9  19       74.06      112.72     85.15 o 
 -15   0  20        3.23      -15.40    125.78 o 
 -14   0  20        5.38      -28.24    128.34 o 
 -13   0  20        1.78       10.27    118.08 o 
 -12   0  20      255.05      449.21    146.31 o 
 -11   0  20      142.25      192.52    118.08 o 
 -10   0  20       66.18      -52.60     58.80 o 
  -9   0  20     2293.46     2210.97    150.36 o 
  -7   0  20     1274.43     1683.80    129.77 o 
  -6   0  20       29.55       87.58     60.99 o 
  -5   0  20     8566.12     7792.62    367.07 o 
  -4   0  20     5513.74     5574.11    225.05 o 
  -3   0  20     3018.87     3142.08    171.97 o 
  -2   0  20       38.24      130.40    136.05 o 
  -1   0  20      755.15      517.21     97.81 o 
   0   0  20      978.39      797.66    118.88 o 
   1   0  20      164.94       70.12     89.84 o 
   2   0  20        5.49       57.23     85.52 o 
   3   0  20        8.83       25.25     79.57 o 
   4   0  20       75.64      -32.27     88.88 o 
   5   0  20       38.74      113.70     88.72 o 
   6   0  20      148.29      159.51    101.96 o 
   7   0  20       25.48       67.63     91.54 o 
   8   0  20       42.45       73.17    104.35 o 
 -15   1  20        2.09      -27.29     72.50 o 
 -14   1  20        5.71      -56.39     72.59 o 
 -13   1  20       48.03        5.97     80.39 o 
 -12   1  20       93.43      187.93     85.99 o 
 -11   1  20      651.78      741.02    134.12 o 
 -10   1  20     1987.68     1991.97    124.62 o 
  -9   1  20      903.55      882.82     72.22 o 
  -8   1  20        2.98       28.83     44.88 o 
  -7   1  20     4980.43     4269.35    138.57 o 
  -6   1  20     8534.21     9002.28    205.40 o 
  -5   1  20     2891.45     3236.52    114.76 o 
  -4   1  20        0.77      -62.50     41.67 o 
  -3   1  20     1659.91     1598.56     94.12 o 
  -2   1  20     2943.64     2990.00    139.43 o 
  -1   1  20      513.78      633.83     75.64 o 
   0   1  20        7.45       11.51     52.90 o 
   1   1  20       51.57       34.62     57.57 o 
   2   1  20        2.76       47.70     59.45 o 
   3   1  20      264.96      188.34     67.05 o 
   4   1  20      328.88      294.96     72.73 o 
   5   1  20        8.16       46.44     63.84 o 
   6   1  20       25.04       -3.13     68.54 o 
   7   1  20      260.58      217.48     74.20 o 
   8   1  20       93.08       94.26     74.95 o 
 -15   2  20       15.47       48.36     78.36 o 
 -14   2  20       22.37      102.31     75.50 o 
 -13   2  20       48.02      190.23     76.77 o 
 -12   2  20      347.22      355.25     83.36 o 
 -11   2  20      647.90      740.21     86.78 o 
 -10   2  20       50.49       56.64     56.42 o 
  -9   2  20      787.62      831.39     91.43 o 
  -8   2  20     2226.18     2225.72    159.69 o 
  -7   2  20     1177.63     1167.12     78.62 o 
  -6   2  20     1468.07     1312.28     81.63 o 
  -5   2  20      807.41      721.93     68.05 o 
  -4   2  20     2738.15     2728.65    111.52 o 
  -3   2  20     1149.77     1195.50     85.31 o 
  -2   2  20       16.54      -37.45     45.37 o 
  -1   2  20      690.80      814.61     81.25 o 
   0   2  20      102.01      119.35     57.33 o 
   1   2  20      225.67      160.40     63.13 o 
   2   2  20     1153.45     1188.19    100.98 o 
   3   2  20     1027.38     1141.58    100.76 o 
   4   2  20        6.06       54.06     61.40 o 
   5   2  20      555.37      644.00     85.61 o 
   6   2  20      784.55      710.94     91.60 o 
   7   2  20      227.51      124.46     68.37 o 
 -15   3  20        2.93      171.07    104.26 o 
 -14   3  20       55.89      -20.54     90.54 o 
 -13   3  20      392.95      401.61     86.69 o 
 -12   3  20      136.93       84.77     76.82 o 
 -11   3  20        5.76       -5.84     57.67 o 
 -10   3  20      972.56      688.98     87.27 o 
  -9   3  20     1096.05     1187.11    101.87 o 
  -8   3  20      785.94      973.08    243.85 o 
  -7   3  20        0.43      -33.68     47.91 o 
  -6   3  20      607.47      668.26     77.85 o 
  -5   3  20      431.42      468.53     60.16 o 
  -4   3  20      257.84      292.66     55.70 o 
  -3   3  20       61.99       91.36     49.60 o 
  -2   3  20        3.35       23.04     48.98 o 
  -1   3  20      351.38      415.02     68.01 o 
   0   3  20     2006.23     2095.71    116.12 o 
   1   3  20     1062.97     1315.40     99.14 o 
   2   3  20      121.12       55.49     60.76 o 
   3   3  20      619.10      696.69     87.75 o 
   4   3  20     1913.82     2063.04    128.10 o 
   5   3  20     1102.39     1262.29    108.24 o 
   6   3  20       88.77      147.76     71.22 o 
   7   3  20       44.65       53.22     68.97 o 
 -14   4  20       43.72      -45.25     70.79 o 
 -13   4  20       22.69      -16.66     68.08 o 
 -12   4  20      413.24      475.90    127.30 o 
 -11   4  20      896.67      830.72     97.41 o 
 -10   4  20      230.39      334.42     75.12 o 
  -9   4  20        4.09      -39.90     55.63 o 
  -8   4  20     2638.15     2873.64    162.08 o 
  -7   4  20      832.58      890.11    187.38 o 
  -6   4  20       87.66      179.89     78.56 o 
  -5   4  20      101.22       61.31     57.54 o 
  -4   4  20      128.49       26.73     42.87 o 
  -3   4  20       62.28      104.35     63.74 o 
  -2   4  20      595.63      653.05     88.75 o 
  -1   4  20       38.82       20.69     62.17 o 
   0   4  20       59.90       46.33     68.86 o 
   1   4  20     1836.32     1751.34    137.16 o 
   2   4  20     1894.84     1650.89    135.54 o 
   3   4  20      789.72      805.99    109.05 o 
   4   4  20       12.49     -100.00     71.26 o 
   5   4  20      459.97      348.30     93.74 o 
   6   4  20      761.41      920.55    141.95 o 
   7   4  20      425.74      600.65    144.36 o 
 -13   5  20      182.66      272.87     85.79 o 
 -12   5  20      123.37      243.72     82.38 o 
 -11   5  20        0.43      -60.18     67.43 o 
 -10   5  20      701.65      723.42     97.14 o 
  -9   5  20      845.72      629.09    111.44 o 
  -8   5  20      406.56      385.73     74.69 o 
  -7   5  20       90.52      115.03     63.30 o 
  -6   5  20      829.21      905.39     92.63 o 
  -5   5  20      384.08      179.16     80.76 o 
  -4   5  20       84.73      -60.79     54.94 o 
  -3   5  20      137.09      172.16    116.12 o 
  -2   5  20        2.12      -24.46     60.11 o 
  -1   5  20       82.82       76.03     71.77 o 
   0   5  20      438.82      418.50    115.54 o 
   1   5  20      296.21      240.37     94.60 o 
   2   5  20        5.39       42.79     70.42 o 
   3   5  20      409.85      309.00    125.62 o 
   4   5  20      445.47      282.92    102.99 o 
   5   5  20      123.88      177.89     82.80 o 
   6   5  20        2.37      -53.52     96.79 o 
 -12   6  20       89.17        2.88     71.56 o 
 -11   6  20      300.94      213.28     79.84 o 
 -10   6  20        9.52       13.33     67.81 o 
  -9   6  20       42.10      -51.50     60.90 o 
  -8   6  20      329.44      306.65     73.20 o 
  -7   6  20      294.32      145.63     59.74 o 
  -6   6  20       44.14       57.14     62.16 o 
  -5   6  20      485.16      569.61     84.55 o 
  -4   6  20      497.92      639.59     86.39 o 
  -3   6  20      541.28      482.64     90.16 o 
  -2   6  20      167.93      139.78     69.80 o 
  -1   6  20      454.32      646.95     93.36 o 
   0   6  20      265.69      371.76     85.88 o 
   1   6  20       23.71      -16.75     70.31 o 
   2   6  20        2.94      -96.79     68.69 o 
   3   6  20        8.69       -8.82     77.49 o 
   4   6  20        0.50     -107.57     71.71 o 
   5   6  20       13.08      -59.04     99.83 o 
 -11   7  20        8.35       33.24     78.43 o 
 -10   7  20       32.27       26.95     66.12 o 
  -9   7  20       17.21      -35.23     68.53 o 
  -8   7  20      167.46      126.99     68.36 o 
  -7   7  20      431.72      386.37     83.30 o 
  -6   7  20      534.73      567.30     91.96 o 
  -5   7  20      208.94      204.50    110.32 o 
  -4   7  20      113.59       24.58     50.41 o 
  -3   7  20     1852.27     1907.80    165.63 o 
  -2   7  20     1495.18     1931.81    142.99 o 
  -1   7  20      525.01      644.23     98.89 o 
   0   7  20        1.80      115.74     73.34 o 
   1   7  20      374.02      534.79     96.09 o 
   2   7  20      216.67      159.92     85.02 o 
   3   7  20      233.93      134.73     87.91 o 
   4   7  20       50.85       83.50    109.26 o 
  -9   8  20        8.55       16.49    120.14 o 
  -8   8  20       15.73      102.22    106.38 o 
  -7   8  20       20.94       20.67     64.29 o 
  -6   8  20      409.71      244.39     81.09 o 
  -5   8  20      968.49      984.58    110.55 o 
  -4   8  20      254.06      271.47     82.82 o 
  -3   8  20       23.86       38.29     73.55 o 
  -2   8  20      291.84      253.20    102.70 o 
  -1   8  20      868.33      732.44    106.34 o 
   0   8  20      760.77      854.13    125.39 o 
   1   8  20      417.21      506.10    100.23 o 
   2   8  20       28.27        0.88     95.20 o 
  -6   9  20        4.73       -2.17     73.13 o 
  -5   9  20       49.65       81.61     88.46 o 
  -4   9  20      507.04      397.34    115.68 o 
  -3   9  20      634.42      386.07     94.32 o 
  -2   9  20      268.27      218.28    275.94 o 
  -1   9  20        6.60       48.27    102.86 o 
 -15   1  21        7.50       -4.37     91.65 o 
 -14   1  21       35.23      139.90     92.57 o 
 -13   1  21        9.54      100.58    107.81 o 
 -12   1  21       16.42      158.01     87.35 o 
 -11   1  21        0.93       26.69     53.62 o 
 -10   1  21       17.87        7.63     39.12 o 
  -9   1  21       51.95      201.83     52.13 o 
  -8   1  21     1348.90     1544.02    125.08 o 
  -7   1  21       50.16        1.46     33.42 o 
  -6   1  21      106.59       97.43     58.91 o 
  -5   1  21       58.68        5.92     44.93 o 
  -4   1  21        2.57      -12.19     47.41 o 
  -3   1  21     1071.86      918.01     79.14 o 
  -2   1  21     1710.33     1611.34    104.48 o 
  -1   1  21      793.66      848.19     83.97 o 
   0   1  21      596.75      604.68     80.19 o 
   1   1  21       27.30      -80.35     53.56 o 
   2   1  21       89.27       67.84     58.24 o 
   3   1  21      538.97      344.91     75.19 o 
   4   1  21     1054.38     1164.88    104.87 o 
   5   1  21      114.09      131.74     69.95 o 
   6   1  21       10.16       21.41     63.35 o 
   7   1  21       24.91      134.14     72.44 o 
 -15   2  21        0.39       23.10    136.05 o 
 -14   2  21        2.05       20.05     86.20 o 
 -13   2  21       44.08      -96.83     75.18 o 
 -12   2  21       94.58       33.00     42.67 o 
 -11   2  21      202.84      265.11     66.84 o 
 -10   2  21      441.88      610.36     81.55 o 
  -9   2  21      294.53      211.64    110.45 o 
  -8   2  21        0.19       -5.25     60.62 o 
  -7   2  21        9.24       -3.29     44.83 o 
  -6   2  21     2695.68     2629.71    258.06 o 
  -5   2  21     1585.43     1690.12     95.43 o 
  -4   2  21     1763.17     1921.37    137.44 o 
  -3   2  21     1749.00     1798.36    103.44 o 
  -2   2  21        5.62        9.85     51.85 o 
  -1   2  21      561.79      411.61     70.52 o 
   0   2  21     1315.79     1251.96     99.66 o 
   1   2  21     1782.18     2157.36    155.61 o 
   2   2  21     1599.35     1553.20    150.79 o 
   3   2  21     1035.48     1234.10    106.20 o 
   4   2  21        2.69       13.39     58.08 o 
   5   2  21        2.93      -75.07     75.39 o 
   6   2  21      435.68      368.67     84.10 o 
   7   2  21      643.11      703.29     97.08 o 
 -14   3  21        0.68       48.77    141.18 o 
 -13   3  21        2.28       96.62     88.81 o 
 -12   3  21       15.55      -19.22     77.98 o 
 -11   3  21       28.11      -36.81     74.35 o 
 -10   3  21      140.79       34.86     78.33 o 
  -9   3  21      179.38      271.20     90.04 o 
  -8   3  21      642.25      517.79    104.26 o 
  -7   3  21      760.77      943.09     89.87 o 
  -6   3  21      462.98      520.81     75.05 o 
  -5   3  21      160.25       91.20     69.86 o 
  -4   3  21     2206.35     2342.23    183.01 o 
  -3   3  21     1380.18      762.79     96.70 o 
  -2   3  21     1431.26     1547.21    122.72 o 
  -1   3  21      525.32      550.54     75.33 o 
   0   3  21      278.62      384.92     69.50 o 
   1   3  21       80.47       20.67     55.89 o 
   2   3  21      559.14      594.75     93.74 o 
   3   3  21      224.37      248.69     72.11 o 
   4   3  21      908.41      750.26     93.21 o 
   5   3  21      555.88      573.52     92.57 o 
   6   3  21      139.63       75.27     70.88 o 
 -14   4  21       87.95       48.80    173.27 o 
 -13   4  21       79.76       75.50     73.01 o 
 -12   4  21       34.82       -1.28     79.86 o 
 -11   4  21        1.74       97.22     84.50 o 
 -10   4  21        4.50      -56.91     73.82 o 
  -9   4  21       23.38       20.47     73.36 o 
  -8   4  21      400.33      492.48     98.81 o 
  -7   4  21      539.07      871.92    123.21 o 
  -6   4  21      942.35     1333.93    137.80 o 
  -5   4  21      867.99      551.26     80.25 o 
  -4   4  21      385.06      274.00     68.19 o 
  -3   4  21      275.95      261.37     74.99 o 
  -2   4  21      930.19     1038.55    108.05 o 
  -1   4  21     1437.37     1282.53    116.48 o 
   0   4  21      553.34      744.90     99.65 o 
   1   4  21      149.24       67.87     73.37 o 
   2   4  21       32.00       18.15     73.98 o 
   3   4  21       21.96       27.86     71.71 o 
   4   4  21       54.13        7.91     72.82 o 
   5   4  21       94.64      134.41     84.45 o 
   6   4  21       97.85      100.77     86.80 o 
 -13   5  21       44.11      -33.24    102.89 o 
 -12   5  21      133.34       78.73     76.01 o 
 -11   5  21       74.98       28.20     69.70 o 
 -10   5  21       52.23       48.50     83.04 o 
  -9   5  21       74.16       59.68     80.86 o 
  -8   5  21      110.71       64.59     77.04 o 
  -7   5  21       11.35       13.13     97.54 o 
  -6   5  21      202.55      457.34     98.31 o 
  -5   5  21     1036.57     1403.30    405.57 o 
  -4   5  21      646.30      879.66     99.28 o 
  -3   5  21      219.48      248.86     74.47 o 
  -2   5  21       21.24       60.14     65.53 o 
  -1   5  21      116.45      267.81     75.06 o 
   0   5  21      347.19      385.11     84.04 o 
   1   5  21      157.45      119.30     79.24 o 
   2   5  21       79.73      -47.41     78.97 o 
   3   5  21       18.43       10.92     70.16 o 
   4   5  21        1.13       82.60     82.12 o 
   5   5  21       11.42      -60.06     75.72 o 
 -12   6  21       22.66       34.78     78.46 o 
 -11   6  21       32.20        0.36     73.48 o 
 -10   6  21      136.30      101.30     84.04 o 
  -9   6  21       41.75       14.28     55.55 o 
  -8   6  21       37.06       48.02     76.74 o 
  -7   6  21       51.76        0.06     75.85 o 
  -6   6  21       10.44      -66.17    121.93 o 
  -5   6  21       30.33       42.17     77.04 o 
  -4   6  21       29.01       91.40     82.02 o 
  -3   6  21      245.61      481.15    107.28 o 
  -2   6  21      174.49      437.53     94.11 o 
  -1   6  21      148.89      231.91     77.94 o 
   0   6  21        0.47      -98.54     84.47 o 
   1   6  21       47.52      -15.22     76.19 o 
   2   6  21       78.93      -11.33     75.60 o 
   3   6  21       93.00       32.15     78.84 o 
   4   6  21       55.14      -10.01    156.04 o 
 -11   7  21        8.37      -87.27     86.90 o 
 -10   7  21       10.72       39.27     69.95 o 
  -9   7  21        1.47        4.84     67.47 o 
  -8   7  21        7.99      -56.49     66.90 o 
  -7   7  21       28.83       10.42     96.26 o 
  -6   7  21       15.18      -38.53    106.53 o 
  -5   7  21       19.91       -2.57    123.21 o 
  -4   7  21       95.31       70.02     85.68 o 
  -3   7  21       67.99       62.16     91.00 o 
  -2   7  21        2.66       53.67    112.48 o 
  -1   7  21       35.74      -26.89     67.27 o 
   0   7  21       28.90       36.10     92.00 o 
   1   7  21        1.02     -107.35     71.57 o 
   2   7  21        3.63      -55.50    113.97 o 
   3   7  21       50.13      126.45     87.47 o 
  -9   8  21       47.51      214.10     81.76 o 
  -8   8  21       82.51       43.25     72.87 o 
  -7   8  21       13.95      -55.93     65.10 o 
  -6   8  21       30.54       40.97     88.05 o 
  -5   8  21      150.59      288.01    108.18 o 
  -4   8  21      120.20      221.27    106.70 o 
  -3   8  21       12.70      -68.58     89.50 o 
  -2   8  21        5.03       91.09     91.89 o 
  -1   8  21        0.06      -59.07    130.09 o 
   0   8  21       16.42      -50.88     74.93 o 
   1   8  21        0.40       -0.28     83.13 o 
  -5   9  21       18.15      148.44    120.64 o 
  -4   9  21        5.86       -9.96    224.60 o 
  -3   9  21       49.76       39.14     97.91 o 
 -15   0  22       88.99       15.40    125.78 o 
 -14   0  22       24.36      138.61    141.18 o 
 -13   0  22      120.33     -107.81    107.81 o 
 -12   0  22       33.09       10.27    112.94 o 
 -11   0  22        1.66      -12.83    107.81 o 
 -10   0  22      104.51       -5.10     63.47 o 
  -9   0  22      675.23      648.66    106.53 o 
  -8   0  22      159.17      164.28     70.79 o 
  -7   0  22     2088.43     2084.38    148.70 o 
  -6   0  22     1045.60     1455.58    125.67 o 
  -5   0  22     4901.60     5422.28    225.71 o 
  -4   0  22       71.62       51.14     70.16 o 
  -3   0  22     1528.35     1429.13    135.98 o 
  -2   0  22     1475.74     1442.89    154.01 o 
  -1   0  22     1399.73     1489.92    269.52 o 
   0   0  22        1.38      -39.19     72.77 o 
   1   0  22      840.25      630.04    127.02 o 
   2   0  22      414.88      409.33    108.18 o 
   3   0  22        1.69       39.50     90.70 o 
   4   0  22      225.93      124.38    101.21 o 
   5   0  22        9.29       26.34     89.50 o 
   6   0  22       37.99     -154.01    102.68 o 
   7   0  22        0.04       10.18    101.60 o 
 -15   1  22       10.19       48.80    152.73 o 
 -14   1  22       11.34       99.45     95.28 o 
 -13   1  22      124.91      192.86     94.66 o 
 -12   1  22        1.51       16.89     79.31 o 
 -11   1  22      108.90      114.38     61.95 o 
 -10   1  22      134.34       75.10     68.52 o 
  -9   1  22      152.62       86.37     67.06 o 
  -8   1  22      302.93      357.17     74.47 o 
  -7   1  22     1597.78     1627.04    111.60 o 
  -6   1  22      119.10      271.95     60.43 o 
  -5   1  22      450.42      300.89     60.52 o 
  -4   1  22     1752.57     2057.11    110.23 o 
  -3   1  22     1520.27     1897.26    113.00 o 
  -2   1  22      162.60      213.90     63.31 o 
  -1   1  22     1419.85     1245.83     98.75 o 
   0   1  22      920.56     1126.37    101.89 o 
   1   1  22      104.30      115.83     75.58 o 
   2   1  22       94.85       13.23     61.47 o 
   3   1  22      383.93      392.40     79.66 o 
   4   1  22      280.81      309.52     76.82 o 
   5   1  22        0.34      -14.53     63.45 o 
   6   1  22       44.92       22.29     65.53 o 
 -15   2  22       46.85      -20.54    128.34 o 
 -14   2  22       19.36     -118.08    123.21 o 
 -13   2  22       53.85      -35.94    112.94 o 
 -12   2  22      210.95       80.25     47.03 o 
 -11   2  22        0.72      -82.80     55.20 o 
 -10   2  22      832.58      934.28     94.35 o 
  -9   2  22      821.76     1305.09    106.15 o 
  -8   2  22      676.31      903.08    121.52 o 
  -7   2  22      555.45      447.10     64.71 o 
  -6   2  22     1784.72     2073.47    125.03 o 
  -5   2  22     2610.49     2824.57    123.37 o 
  -4   2  22      281.73      330.17     63.03 o 
  -3   2  22       47.53       22.17     52.90 o 
  -2   2  22     1164.46     1097.40     92.46 o 
  -1   2  22      121.85       98.90     62.74 o 
   0   2  22        1.41       -8.59     56.97 o 
   1   2  22      132.36      146.12     66.51 o 
   2   2  22        1.35      -66.02     59.81 o 
   3   2  22       26.38       18.03     62.65 o 
   4   2  22      647.16      573.83     86.51 o 
   5   2  22      219.37      195.96     72.84 o 
   6   2  22       30.15      190.39     77.49 o 
 -14   3  22       13.49      -64.17    120.64 o 
 -13   3  22        0.33      -45.82    105.24 o 
 -12   3  22      302.96      348.51     99.63 o 
 -11   3  22      328.17      440.66    105.61 o 
 -10   3  22      711.72      859.41    216.90 o 
  -9   3  22      179.00      120.64    100.11 o 
  -8   3  22     2446.04     1995.60    161.51 o 
  -7   3  22     3522.67     3087.78    190.56 o 
  -6   3  22     1429.70     1582.61    114.84 o 
  -5   3  22       38.69       87.08     59.54 o 
  -4   3  22     2038.89     1809.75    127.77 o 
  -3   3  22     2314.79     2882.52    155.38 o 
  -2   3  22      737.74      706.26     93.24 o 
  -1   3  22      412.69      442.00     85.28 o 
   0   3  22       24.30       14.10     67.24 o 
   1   3  22        0.75       33.58     67.74 o 
   2   3  22      214.30      295.53     88.65 o 
   3   3  22       24.30      -40.82     71.87 o 
   4   3  22       84.19       -6.12     77.55 o 
   5   3  22      540.25      503.83    102.42 o 
   6   3  22      556.67      557.55    109.06 o 
 -14   4  22       14.37      -17.97    146.31 o 
 -13   4  22       92.49      132.43     97.81 o 
 -12   4  22       50.28       15.24     85.25 o 
 -11   4  22       19.48       -4.34     86.90 o 
 -10   4  22      621.87      534.69    112.86 o 
  -9   4  22      688.92      638.42    105.09 o 
  -8   4  22      980.00     1022.07    308.03 o 
  -7   4  22       24.46      -24.24     72.16 o 
  -6   4  22     1149.65      879.78    120.82 o 
  -5   4  22     2372.03     2413.31    155.39 o 
  -4   4  22      770.89      647.88     90.71 o 
  -3   4  22       97.44      211.93    101.98 o 
  -2   4  22      279.86      170.41     72.59 o 
  -1   4  22      156.85      132.14     69.33 o 
   0   4  22      144.22      195.24     77.70 o 
   1   4  22       18.66      103.02    105.36 o 
   2   4  22       47.16        3.61     73.98 o 
   3   4  22      284.99      207.87    124.02 o 
   4   4  22      182.02        3.57    104.91 o 
   5   4  22       47.02      -83.99     79.47 o 
 -13   5  22        1.75      -52.70    100.11 o 
 -12   5  22       48.49       49.36     93.55 o 
 -11   5  22      163.36      171.72     96.48 o 
 -10   5  22       45.60       35.94    102.68 o 
  -9   5  22       62.29       46.20     74.42 o 
  -8   5  22      391.59      342.11    119.36 o 
  -7   5  22      784.51      827.66    125.08 o 
  -6   5  22      205.63      332.31     94.33 o 
  -5   5  22      296.89      231.73     86.35 o 
  -4   5  22      654.49      841.37    124.24 o 
  -3   5  22      896.07      930.60    107.47 o 
  -2   5  22       91.63       25.80     69.11 o 
  -1   5  22      100.34      116.64     74.41 o 
   0   5  22      164.74      164.54     80.35 o 
   1   5  22       12.98      -14.97    107.79 o 
   2   5  22       10.54       13.56     76.81 o 
   3   5  22        0.19      -26.51     94.58 o 
   4   5  22        7.08      -53.11     79.78 o 
   5   5  22       81.89      -21.01     80.55 o 
 -12   6  22       53.40       28.83     92.51 o 
 -11   6  22       86.59       87.20     97.09 o 
 -10   6  22       56.16      100.14     84.39 o 
  -9   6  22      174.96       73.46     93.69 o 
  -8   6  22       16.47      -67.43     80.63 o 
  -7   6  22      103.73      -29.13     71.52 o 
  -6   6  22      267.45      434.68    101.58 o 
  -5   6  22      276.22      312.33    100.63 o 
  -4   6  22       23.23      -10.82     92.41 o 
  -3   6  22      370.24      355.49     83.64 o 
  -2   6  22      977.18     1394.61    149.26 o 
  -1   6  22      318.14      243.87     83.62 o 
   0   6  22        0.30       74.63     75.69 o 
   1   6  22      141.82      133.15     88.86 o 
   2   6  22      542.08      672.10    142.08 o 
   3   6  22      110.32       25.53     81.93 o 
 -10   7  22      138.59       40.48    116.79 o 
  -9   7  22       44.98      170.56     95.28 o 
  -8   7  22       11.22      114.24     86.09 o 
  -7   7  22        7.06      -67.98     78.81 o 
  -6   7  22       78.12       52.96    134.76 o 
  -5   7  22      262.48       71.67     88.81 o 
  -4   7  22      309.21      227.89     96.83 o 
  -3   7  22        1.64      109.99     87.27 o 
  -2   7  22      455.00      446.49     93.25 o 
  -1   7  22      880.82      854.20    205.57 o 
   0   7  22     1034.10     1221.41    129.99 o 
   1   7  22      208.40      211.87     88.42 o 
   2   7  22        8.69      -16.53     82.94 o 
  -8   8  22        8.28      -11.55     86.61 o 
  -7   8  22        2.26       92.51     92.52 o 
  -6   8  22        1.94      -82.17     84.39 o 
  -5   8  22       76.86      -47.87    124.49 o 
  -4   8  22      283.27      330.08    116.79 o 
  -3   8  22      556.94      458.88    119.63 o 
  -2   8  22      299.70      372.20    127.06 o 
  -1   8  22        0.40      -18.53     84.57 o 
   0   8  22      306.02      180.92    150.36 o 
 -15   1  23        0.46      -29.83    125.78 o 
 -14   1  23       18.49       52.79     89.83 o 
 -13   1  23       48.53      231.29     94.33 o 
 -12   1  23      111.33      138.59     87.07 o 
 -11   1  23       42.61       56.92     60.79 o 
 -10   1  23        8.05       78.91     60.82 o 
  -9   1  23        3.33     -102.03     68.02 o 
  -8   1  23       86.96      -48.43     41.16 o 
  -7   1  23       24.03      -85.32     56.88 o 
  -6   1  23     1477.00     1712.09    100.65 o 
  -5   1  23      629.77      918.72     82.35 o 
  -4   1  23      123.80      125.47     58.01 o 
  -3   1  23        5.84      -11.59     54.12 o 
  -2   1  23      284.60      438.85     72.87 o 
  -1   1  23      995.51     1137.57     96.30 o 
   0   1  23      780.47      538.33     92.62 o 
   1   1  23      515.41      503.16     82.75 o 
   2   1  23       41.28      165.24    114.48 o 
   3   1  23       33.52       75.27     68.00 o 
   4   1  23      103.17      153.82     72.10 o 
   5   1  23      196.98      190.56     75.58 o 
   6   1  23      189.43      179.60     78.64 o 
 -14   2  23        4.08       59.04    143.75 o 
 -13   2  23       19.73      -33.37    120.64 o 
 -12   2  23      102.37       14.51     76.44 o 
 -11   2  23      272.38      149.61     83.82 o 
 -10   2  23      215.76      158.41     68.14 o 
  -9   2  23       97.90      115.82     73.82 o 
  -8   2  23      421.13      703.44     70.62 o 
  -7   2  23       69.86      -26.27     47.56 o 
  -6   2  23       58.34        6.74     51.04 o 
  -5   2  23      148.00      116.19     57.23 o 
  -4   2  23     1880.52     2017.60    112.38 o 
  -3   2  23     1513.85     1571.19    104.30 o 
  -2   2  23      799.77      866.52     96.70 o 
  -1   2  23       34.04      163.34     67.06 o 
   0   2  23      203.27      138.67     65.96 o 
   1   2  23      715.02      710.04    102.54 o 
   2   2  23     1328.83     1313.69    111.31 o 
   3   2  23      690.67      773.81     95.01 o 
   4   2  23      229.48      296.83     79.72 o 
   5   2  23       21.39      -27.98     65.16 o 
   6   2  23       63.11       25.91     70.87 o 
 -14   3  23      114.59      -94.97    120.64 o 
 -13   3  23       74.60        0.00     78.05 o 
 -12   3  23       17.46      -11.68     83.22 o 
 -11   3  23       14.57       -3.32     77.00 o 
 -10   3  23        2.09      -19.34     79.52 o 
  -9   3  23       31.95        0.88     73.82 o 
  -8   3  23      463.66      572.61    186.10 o 
  -7   3  23      668.80      784.74    114.99 o 
  -6   3  23     1372.16     1777.93    124.33 o 
  -5   3  23      303.26      573.19     84.19 o 
  -4   3  23        0.32       91.15     66.87 o 
  -3   3  23       91.45       92.44     94.38 o 
  -2   3  23      906.55     1114.14    130.66 o 
  -1   3  23     1623.95     1501.26    129.81 o 
   0   3  23      591.67      528.28     95.11 o 
   1   3  23      300.17      255.80    106.69 o 
   2   3  23       33.27      -12.70     75.96 o 
   3   3  23       87.59      133.76     83.33 o 
   4   3  23      173.70       -4.80     76.53 o 
   5   3  23      279.71      162.96     94.43 o 
 -13   4  23       63.24       91.27     96.76 o 
 -12   4  23      115.63       69.57     87.68 o 
 -11   4  23       21.67      -62.69     82.02 o 
 -10   4  23       62.18      -41.07     92.41 o 
  -9   4  23        1.30       34.75     80.63 o 
  -8   4  23       16.73       81.20     77.00 o 
  -7   4  23       23.70        5.99     73.11 o 
  -6   4  23       31.90       35.27     73.09 o 
  -5   4  23      104.96       62.51     81.29 o 
  -4   4  23      979.37     1160.04    112.36 o 
  -3   4  23      359.91      475.83     90.38 o 
  -2   4  23       47.78       25.04     69.54 o 
  -1   4  23        0.15        1.06     68.02 o 
   0   4  23      119.32       41.75     71.85 o 
   1   4  23      311.46      162.93     84.57 o 
   2   4  23      117.83       12.70     76.03 o 
   3   4  23       30.05      -44.63     79.90 o 
   4   4  23        7.42       20.47     82.09 o 
   5   4  23       11.90      126.26     95.00 o 
 -13   5  23        6.80       25.57     97.91 o 
 -12   5  23       26.88       98.83     95.38 o 
 -11   5  23       49.02     -117.11     97.54 o 
 -10   5  23      306.90      271.27    103.96 o 
  -9   5  23       27.25      -93.41     65.27 o 
  -8   5  23        0.16      -89.88     64.42 o 
  -7   5  23       18.92      119.78     80.63 o 
  -6   5  23        7.87      -96.82     64.55 o 
  -5   5  23        3.26       42.10     81.13 o 
  -4   5  23        0.01      -47.28     50.46 o 
  -3   5  23       46.48       52.99     76.45 o 
  -2   5  23        7.04       76.99     71.64 o 
  -1   5  23       25.87      120.32    148.15 o 
   0   5  23        0.67      -84.78     66.63 o 
   1   5  23        4.89      -51.65     72.01 o 
   2   5  23        4.30      165.10     89.30 o 
   3   5  23        2.54      109.42     85.35 o 
   4   5  23        1.80      -29.74     85.11 o 
 -11   6  23        4.08       64.38     87.56 o 
 -10   6  23       10.56     -110.38     78.94 o 
  -9   6  23       43.24      -82.75     75.72 o 
  -8   6  23       14.62       42.20    127.06 o 
  -7   6  23        8.62       87.17     87.68 o 
  -6   6  23       82.91       72.47    154.01 o 
  -5   6  23       33.50       21.57     89.84 o 
  -4   6  23        0.95      -12.08     76.74 o 
  -3   6  23       99.25      123.33     74.30 o 
  -2   6  23       36.21      124.45     95.28 o 
  -1   6  23        3.29       46.39     76.71 o 
   0   6  23       10.33      -37.87     73.03 o 
   1   6  23        3.49       -2.00     79.92 o 
   2   6  23       57.12       18.97     86.16 o 
   3   6  23        3.17      -33.75     86.23 o 
 -10   7  23        1.44     -105.29    147.60 o 
  -9   7  23       50.45        3.03     89.17 o 
  -8   7  23       23.57       -7.25     82.21 o 
  -7   7  23       15.27       66.97     88.74 o 
  -6   7  23       30.36       95.63     88.05 o 
  -5   7  23       58.40      169.03     95.58 o 
  -4   7  23       69.90       43.28     91.00 o 
  -3   7  23       47.50       10.00    102.68 o 
  -2   7  23        1.72      -39.41     76.82 o 
  -1   7  23       46.62      105.82     81.56 o 
   0   7  23       17.69       28.01     78.23 o 
   1   7  23       32.42      -87.32     99.82 o 
  -7   8  23      105.09      188.54    108.86 o 
  -6   8  23       46.83       82.36    102.86 o 
  -5   8  23        0.20     -122.15     81.44 o 
  -4   8  23       61.86       95.24    101.52 o 
  -3   8  23       97.57      122.32    105.24 o 
  -2   8  23      113.41      -31.95    143.75 o 
 -14   0  24       39.61       82.14    133.48 o 
 -13   0  24      278.79      279.79    143.75 o 
 -12   0  24        9.15      -56.47    118.08 o 
 -11   0  24       74.35       -2.57    107.81 o 
 -10   0  24      258.09      339.34     88.12 o 
  -9   0  24      342.51      285.58    300.33 o 
  -8   0  24      217.46      198.63     80.76 o 
  -7   0  24      353.63      513.16     97.56 o 
  -6   0  24      172.79       51.73     77.00 o 
  -5   0  24     1083.38     1290.71    137.03 o 
  -4   0  24      332.74      445.55    100.43 o 
  -3   0  24      430.42      371.02    187.38 o 
  -2   0  24      291.87      203.72     92.36 o 
  -1   0  24        2.82      -26.47     77.70 o 
   0   0  24      128.83       37.22     93.69 o 
   1   0  24       21.56       39.18     96.48 o 
   2   0  24      101.34       65.57     97.96 o 
   3   0  24      178.05      266.42    112.94 o 
   4   0  24      303.46      618.30    127.72 o 
   5   0  24        2.00       83.74     96.15 o 
 -14   1  24       44.63       30.12     95.99 o 
 -13   1  24        3.03     -101.36     77.98 o 
 -12   1  24      150.26       27.30    112.94 o 
 -11   1  24       79.19       89.27     54.18 o 
 -10   1  24       11.05        1.41     78.38 o 
  -9   1  24      454.77      402.37     62.76 o 
  -8   1  24      333.07      121.67     45.25 o 
  -7   1  24      124.44      273.26     58.88 o 
  -6   1  24      611.14      397.25     64.81 o 
  -5   1  24     1876.61     2030.55    114.96 o 
  -4   1  24      776.80      956.22     89.15 o 
  -3   1  24       45.95       67.16     59.62 o 
  -2   1  24      395.04      419.35     76.22 o 
  -1   1  24      449.07      415.06     75.76 o 
   0   1  24       98.06       93.72     80.04 o 
   1   1  24       43.59      -20.92     62.14 o 
   2   1  24       17.00       17.16     65.25 o 
   3   1  24        9.66      -14.43     65.33 o 
   4   1  24      120.52       97.76     72.43 o 
   5   1  24      322.37      263.53     80.58 o 
 -14   2  24       22.23      228.45    146.31 o 
 -13   2  24       39.76      166.85    130.91 o 
 -12   2  24        0.84      -98.98     65.99 o 
 -11   2  24       26.68        2.15     77.79 o 
 -10   2  24      197.31       92.41    107.81 o 
  -9   2  24        3.20       13.12     57.52 o 
  -8   2  24      260.59      178.16     65.95 o 
  -7   2  24     3057.24     3111.82    134.86 o 
  -6   2  24      413.70      406.05     78.31 o 
  -5   2  24       14.05        8.60     54.09 o 
  -4   2  24     1520.89     1442.87    102.68 o 
  -3   2  24     1509.80     1520.42    106.95 o 
  -2   2  24      993.05     1281.57    101.44 o 
  -1   2  24       22.55       44.68     63.71 o 
   0   2  24       77.08       60.45     62.01 o 
   1   2  24      175.62      268.08     75.42 o 
   2   2  24       45.81      -50.29     63.96 o 
   3   2  24       13.04      -40.73     64.06 o 
   4   2  24       49.49       94.69     71.27 o 
   5   2  24       93.84      -16.64     71.88 o 
 -14   3  24       48.03      -51.34    136.05 o 
 -13   3  24        0.13       -8.20     84.27 o 
 -12   3  24       57.06     -103.99     69.33 o 
 -11   3  24        2.71     -111.80     74.53 o 
 -10   3  24       88.66       12.83     94.97 o 
  -9   3  24      259.05      478.90    100.43 o 
  -8   3  24      356.73      466.76     98.61 o 
  -7   3  24        5.19      -65.64     75.97 o 
  -6   3  24     1304.29     1065.25    173.04 o 
  -5   3  24     2581.24     3469.27    162.91 o 
  -4   3  24     1445.24     1718.14    132.00 o 
  -3   3  24       30.65       25.21     71.33 o 
  -2   3  24     1073.96      988.39    114.58 o 
  -1   3  24     1252.55     1359.47    234.52 o 
   0   3  24      881.95     1107.55    204.78 o 
   1   3  24       34.20      116.99     82.63 o 
   2   3  24        0.58       59.74     79.42 o 
   3   3  24       21.81      -92.06     75.42 o 
   4   3  24       14.05       94.12     85.66 o 
   5   3  24       12.83      -71.28     84.15 o 
 -13   4  24       20.69     -110.22     91.12 o 
 -12   4  24       16.64     -110.73     80.86 o 
 -11   4  24        1.09       33.05     84.50 o 
 -10   4  24      117.24      183.95     86.20 o 
  -9   4  24      139.04      171.71     85.52 o 
  -8   4  24      362.27      470.45    102.27 o 
  -7   4  24      494.50      565.20    147.60 o 
  -6   4  24      247.33      354.43    133.48 o 
  -5   4  24       91.52       -7.75     58.07 o 
  -4   4  24     1210.36     1049.83    111.31 o 
  -3   4  24     1786.47     1843.41    139.23 o 
  -2   4  24     1055.06     1372.27    124.94 o 
  -1   4  24        0.03      141.23     74.19 o 
   0   4  24      300.25      226.08    153.12 o 
   1   4  24      487.06      704.16    111.64 o 
   2   4  24      317.01      431.86    114.50 o 
   3   4  24       78.85      -28.67     80.54 o 
   4   4  24       25.50       43.34     83.79 o 
 -12   5  24       62.06      -34.42     93.15 o 
 -11   5  24       37.02       92.41    128.34 o 
 -10   5  24        5.03     -111.66     83.42 o 
  -9   5  24       89.86      -57.67     65.34 o 
  -8   5  24      104.32       33.37     81.13 o 
  -7   5  24        1.38      -13.74     80.86 o 
  -6   5  24      184.59      183.25     90.70 o 
  -5   5  24      331.32      244.91     93.12 o 
  -4   5  24       93.53      185.09     73.36 o 
  -3   5  24        1.59      -20.26     64.83 o 
  -2   5  24      737.64      498.59     91.16 o 
  -1   5  24      666.84      681.48    102.95 o 
   0   5  24      126.04       60.83     78.57 o 
   1   5  24        0.17      -35.47     74.07 o 
   2   5  24      262.92      232.77    100.85 o 
   3   5  24      171.43      238.36    109.42 o 
 -11   6  24       29.47      -40.86     86.22 o 
 -10   6  24      230.76      331.86    105.23 o 
  -9   6  24      132.59      307.35    102.27 o 
  -8   6  24       12.01      128.95     91.32 o 
  -7   6  24       49.25       43.64     83.26 o 
  -6   6  24       35.64      -37.63     77.12 o 
  -5   6  24        6.60      109.01     82.02 o 
  -4   6  24      142.27        3.85     85.31 o 
  -3   6  24       26.19      161.62     73.79 o 
  -2   6  24       60.34       51.39     99.82 o 
  -1   6  24      271.81      149.36     86.14 o 
   0   6  24      432.98      303.42    101.52 o 
   1   6  24      121.87      129.45    101.90 o 
   2   6  24        8.45       98.64     92.22 o 
  -9   7  24       87.97       52.16     93.46 o 
  -8   7  24      198.17       98.47    180.97 o 
  -7   7  24      108.18      134.25    127.06 o 
  -6   7  24       73.24       26.95     92.57 o 
  -5   7  24        1.16       94.81     85.10 o 
  -4   7  24       77.47       27.15     91.72 o 
  -3   7  24       71.73        3.50     88.74 o 
  -2   7  24       32.05      144.64    120.61 o 
  -1   7  24       11.19       -4.33     78.82 o 
   0   7  24      217.98      145.01     94.49 o 
  -5   8  24      102.49       68.54     98.06 o 
  -4   8  24       84.79        1.94     93.48 o 
 -14   1  25        0.85       49.51     96.79 o 
 -13   1  25       54.22       48.45     93.36 o 
 -12   1  25      143.11       96.45     93.36 o 
 -11   1  25       58.10       20.59     81.08 o 
 -10   1  25       92.07      191.44     65.89 o 
  -9   1  25       11.65       74.21     59.59 o 
  -8   1  25       12.31      -17.68     54.46 o 
  -7   1  25      717.06      616.39     73.04 o 
  -6   1  25      165.76      132.94     57.91 o 
  -5   1  25       72.68       45.14     57.41 o 
  -4   1  25      254.13      490.51     77.90 o 
  -3   1  25       90.23      139.21     62.35 o 
  -2   1  25        4.96      -33.87     56.53 o 
  -1   1  25      278.58       79.41     66.25 o 
   0   1  25      592.53      631.19    134.12 o 
   1   1  25      276.72      233.71     75.72 o 
   2   1  25      179.55       59.58     92.25 o 
   3   1  25       46.19       39.67     75.58 o 
   4   1  25       98.44       61.91     71.13 o 
 -14   2  25       89.06      -51.34    136.05 o 
 -13   2  25       62.45     -151.45    125.78 o 
 -12   2  25        0.21     -115.56     77.04 o 
 -11   2  25        7.19        5.47     81.38 o 
 -10   2  25      129.87       12.02     74.35 o 
  -9   2  25      284.44      299.90     92.36 o 
  -8   2  25       55.37      198.73     85.86 o 
  -7   2  25      302.19      386.91     76.34 o 
  -6   2  25      149.61      408.93     69.38 o 
  -5   2  25        0.19      -21.37     55.48 o 
  -4   2  25        8.09       10.50     60.22 o 
  -3   2  25      748.23      834.59     89.58 o 
  -2   2  25      694.28      573.13     96.53 o 
  -1   2  25      376.77      604.03     88.31 o 
   0   2  25      300.43      477.62    101.15 o 
   1   2  25        6.24        3.65     64.75 o 
   2   2  25      220.53      246.78     76.57 o 
   3   2  25      182.38      254.57     78.16 o 
   4   2  25      223.86      180.86     81.77 o 
 -13   3  25       30.17      -74.44    123.21 o 
 -12   3  25      205.80      173.34     92.09 o 
 -11   3  25      197.88      -15.40    107.81 o 
 -10   3  25       68.76       39.62     75.31 o 
  -9   3  25       61.87      153.52     84.39 o 
  -8   3  25       22.91      -92.57     61.71 o 
  -7   3  25      106.77      -29.21     69.63 o 
  -6   3  25      250.41       14.30     46.82 o 
  -5   3  25      384.16      468.96     85.32 o 
  -4   3  25      169.49      538.62     93.76 o 
  -3   3  25       43.57       74.99     75.37 o 
  -2   3  25        0.14       39.27     76.21 o 
  -1   3  25       34.67     -105.16     70.11 o 
   0   3  25      459.74      452.17    142.09 o 
   1   3  25      181.60      242.80     90.84 o 
   2   3  25      322.74      212.94    143.97 o 
   3   3  25       37.27      -20.36     80.05 o 
   4   3  25        0.16       54.14     84.89 o 
 -13   4  25       22.03       12.86     99.04 o 
 -12   4  25        4.41       14.92     86.90 o 
 -11   4  25      114.34      -15.40    115.51 o 
 -10   4  25       27.44       54.50     77.98 o 
  -9   4  25      158.90      137.94     85.86 o 
  -8   4  25       24.10      -50.59     68.90 o 
  -7   4  25        4.02     -102.07     68.05 o 
  -6   4  25       19.28      134.53    114.23 o 
  -5   4  25        3.09      -32.99     64.05 o 
  -4   4  25       46.02       12.89     68.66 o 
  -3   4  25       74.71       68.45     72.98 o 
  -2   4  25       63.11        3.95     71.72 o 
  -1   4  25      110.39      170.14     80.95 o 
   0   4  25       33.84       61.24     82.74 o 
   1   4  25        1.03       24.49     81.16 o 
   2   4  25        0.46     -115.57     77.05 o 
   3   4  25        0.27       36.91     88.12 o 
 -12   5  25       58.92      166.85    133.48 o 
 -11   5  25        2.55       43.39    107.81 o 
 -10   5  25        0.88      -19.06     91.12 o 
  -9   5  25       26.67      166.36     89.50 o 
  -8   5  25        1.93       -9.75     77.12 o 
  -7   5  25        4.62      -26.53     77.79 o 
  -6   5  25       50.54       28.24     82.55 o 
  -5   5  25       57.02      253.49     99.04 o 
  -4   5  25       13.82       -6.69    129.84 o 
  -3   5  25      339.02      211.92     80.59 o 
  -2   5  25      160.04      127.12     81.08 o 
  -1   5  25      101.10       36.20     78.70 o 
   0   5  25       25.57      -20.00    100.56 o 
   1   5  25        1.54      -19.68     79.43 o 
   2   5  25       40.10     -117.57     78.38 o 
 -10   6  25       18.33      112.99     90.70 o 
  -9   6  25        2.17      112.92     90.26 o 
  -8   6  25       15.07      149.89    157.86 o 
  -7   6  25       33.52      131.09     93.36 o 
  -6   6  25        0.97      292.63    103.03 o 
  -5   6  25      128.57       34.81    121.93 o 
  -4   6  25      206.32       88.15    151.45 o 
  -3   6  25       61.06      -33.43     68.86 o 
  -2   6  25        3.95     -103.10     68.73 o 
  -1   6  25       79.66      229.98     87.90 o 
   0   6  25      176.15       98.10     87.71 o 
   1   6  25      138.75      -14.42     86.81 o 
  -8   7  25       10.43      142.84    101.96 o 
  -7   7  25       13.05       96.91     92.36 o 
  -6   7  25       68.00      101.00     97.43 o 
  -5   7  25       16.21      -35.22     91.65 o 
  -4   7  25       33.72       22.81    136.05 o 
  -3   7  25      177.26      133.48    161.71 o 
  -2   7  25      175.55       11.20    100.05 o 
  -1   7  25       20.59       -7.78     80.33 o 
 -14   0  26       85.43       84.71    146.31 o 
 -13   0  26       85.49      259.26    141.18 o 
 -12   0  26        8.21     -169.41    112.94 o 
 -10   0  26       17.26       66.74    110.38 o 
  -9   0  26      403.76      196.97     87.27 o 
  -8   0  26       34.58       49.23     74.92 o 
  -7   0  26      463.27      587.24    151.45 o 
  -6   0  26      785.25      520.03    112.53 o 
  -5   0  26      899.24      699.83    124.24 o 
  -4   0  26     1637.81     1785.38    168.54 o 
  -3   0  26      560.90      745.41    177.12 o 
  -2   0  26       18.34     -111.70     81.38 o 
  -1   0  26      721.19      663.78    229.74 o 
   0   0  26      643.96      749.22    142.53 o 
   1   0  26      291.47      302.89    116.49 o 
   2   0  26       74.47      -27.44    101.10 o 
   3   0  26       43.49        0.13    104.26 o 
   4   0  26        2.32      -66.60    103.03 o 
 -14   1  26       15.74      174.55    154.01 o 
 -13   1  26      101.93      -46.18     87.07 o 
 -12   1  26       93.93      -11.65     93.55 o 
 -10   1  26       79.40      138.07     64.35 o 
  -9   1  26      186.94      267.55    120.26 o 
  -8   1  26        0.97        8.85     51.64 o 
  -7   1  26      925.18      810.12     95.67 o 
  -6   1  26      594.03      741.51     82.64 o 
  -5   1  26      513.94      890.06     89.99 o 
  -4   1  26      176.02       34.16     62.27 o 
  -3   1  26     1111.12     1030.08     99.40 o 
  -2   1  26     1120.48     1039.46    102.59 o 
  -1   1  26      289.99      358.25     80.01 o 
   0   1  26       31.53      -39.72     63.72 o 
   1   1  26      148.18       88.31     75.33 o 
   2   1  26       39.53      -34.96     84.47 o 
   3   1  26       38.47      -96.96     64.64 o 
   4   1  26       19.19       76.34     78.59 o 
 -13   2  26       36.41      -35.94    128.34 o 
 -12   2  26       18.71      -66.74    120.64 o 
 -11   2  26       64.50       25.67    107.81 o 
 -10   2  26       52.11      152.20     80.02 o 
  -9   2  26       56.64       49.07     77.12 o 
  -8   2  26       16.25      -37.38     73.82 o 
  -7   2  26       63.62      -58.60     55.47 o 
  -6   2  26      171.76      181.20     75.39 o 
  -5   2  26      546.71      586.65    127.39 o 
  -4   2  26      996.56     1038.84    123.60 o 
  -3   2  26       27.76      137.07     98.98 o 
  -2   2  26      252.64      280.06     86.14 o 
  -1   2  26      744.15      653.50    106.53 o 
   0   2  26      546.82      736.89    114.17 o 
   1   2  26      125.34      193.55    115.60 o 
   2   2  26        2.75       -7.29     74.22 o 
   3   2  26       31.82      -57.17     83.23 o 
 -13   3  26       92.64      -69.31    141.18 o 
 -12   3  26      115.04      257.57    104.85 o 
 -11   3  26       58.52      186.89     88.72 o 
 -10   3  26        1.52       10.21     78.19 o 
  -9   3  26        0.08      -63.78    145.03 o 
  -8   3  26        6.59       -7.58    105.24 o 
  -7   3  26      162.03      -66.00     78.56 o 
  -6   3  26       67.38       66.59     64.52 o 
  -5   3  26      131.26      -50.71     65.03 o 
  -4   3  26      925.22      803.71    101.63 o 
  -3   3  26      629.90      929.01    112.68 o 
  -2   3  26      766.41      877.52    114.93 o 
  -1   3  26       11.35        5.60     77.30 o 
   0   3  26      544.36      665.69    110.83 o 
   1   3  26      694.57      839.80    122.08 o 
   2   3  26      293.78      285.42     94.71 o 
   3   3  26       36.49        9.86     85.85 o 
 -12   4  26       33.66       -7.70    125.78 o 
 -11   4  26      114.80       63.05     85.10 o 
 -10   4  26      261.93      323.96    100.43 o 
  -9   4  26        3.81       21.51     84.71 o 
  -8   4  26       34.71      101.48     79.31 o 
  -7   4  26       23.79       -6.56    118.08 o 
  -6   4  26        7.38       -6.28     97.54 o 
  -5   4  26       92.88      120.36     70.33 o 
  -4   4  26      156.40      201.86     79.94 o 
  -3   4  26       99.29      -69.80    131.78 o 
  -2   4  26      285.82       88.97    112.74 o 
  -1   4  26      694.51      909.64    118.55 o 
   0   4  26      167.42      132.52     87.84 o 
   1   4  26        8.18       88.64     90.47 o 
   2   4  26      219.46      151.75     96.48 o 
 -11   5  26        1.83       -8.63     94.97 o 
 -10   5  26       85.65      106.41    103.96 o 
  -9   5  26      230.29      162.78    121.93 o 
  -8   5  26       66.45       30.86     80.63 o 
  -7   5  26        0.23      -30.77     78.19 o 
  -6   5  26      114.53      241.24     99.38 o 
  -5   5  26       36.41      -19.59     85.86 o 
  -4   5  26       23.72      -74.37     64.52 o 
  -3   5  26       79.47      112.89     79.59 o 
  -2   5  26       36.92       61.73     79.21 o 
  -1   5  26      105.40      113.57     82.43 o 
   0   5  26      128.54      321.85    127.29 o 
   1   5  26      173.40       95.21    120.34 o 
 -10   6  26       35.86       50.86     97.81 o 
  -9   6  26       23.53       88.79     93.73 o 
  -8   6  26      232.87       59.51    125.78 o 
  -7   6  26      268.81      564.65    174.55 o 
  -6   6  26       23.92       88.54    125.78 o 
  -5   6  26        2.06      -35.01     84.79 o 
  -4   6  26       50.28       38.50     91.08 o 
  -3   6  26        2.67       15.11     93.24 o 
  -2   6  26        2.25     -103.16     75.60 o 
  -1   6  26        2.91      -91.99     75.48 o 
   0   6  26       13.35       58.89     83.37 o 
  -7   7  26       27.02      -38.40     86.96 o 
  -6   7  26      202.12      154.28    188.67 o 
  -5   7  26      322.01      359.52    117.94 o 
  -4   7  26       84.48      245.68    117.63 o 
  -3   7  26       17.25     -145.31    173.27 o 
 -13   1  27        0.77      156.58    151.45 o 
 -12   1  27        1.68       23.10    128.34 o 
 -11   1  27       17.82       49.65     79.80 o 
 -10   1  27      160.14      126.61     66.24 o 
  -9   1  27       15.36       18.42     61.30 o 
  -8   1  27        3.41       47.07     54.72 o 
  -7   1  27        0.00       -8.16     54.13 o 
  -6   1  27        8.97       67.91     60.03 o 
  -5   1  27       66.12      138.30     67.49 o 
  -4   1  27       57.10       94.38     66.91 o 
  -3   1  27      113.12      182.96     81.35 o 
  -2   1  27       73.74       85.20     68.00 o 
  -1   1  27       17.30       54.54     70.76 o 
   0   1  27        1.37       26.31     67.78 o 
   1   1  27       63.31       77.01     69.74 o 
   2   1  27      111.77      226.63     82.24 o 
   3   1  27       21.24      174.07     83.28 o 
 -13   2  27       61.58      390.17    169.41 o 
 -11   2  27       11.60       30.62     76.48 o 
 -10   2  27        4.86      -37.08     68.90 o 
  -9   2  27       22.68      144.08    101.39 o 
  -8   2  27      444.59      446.96    124.49 o 
  -7   2  27      246.51       59.53     66.47 o 
  -6   2  27       52.61      132.98     73.89 o 
  -5   2  27       83.18      183.91     80.51 o 
  -4   2  27       46.83     -107.58    144.66 o 
  -3   2  27       54.07       14.17     74.56 o 
  -2   2  27      157.74      256.14     84.77 o 
  -1   2  27      142.18      225.09     90.67 o 
   0   2  27      122.31      183.24     91.76 o 
   1   2  27       52.74      -11.14     83.84 o 
   2   2  27        4.43       17.91     83.46 o 
   3   2  27        7.52        7.10     89.17 o 
 -12   3  27        1.70       17.97    112.94 o 
 -11   3  27       81.37       74.19     83.43 o 
 -10   3  27       98.57       37.40     83.69 o 
  -9   3  27      153.60      128.32    121.93 o 
  -8   3  27       60.44        9.78    166.85 o 
  -7   3  27        2.22     -110.73     73.82 o 
  -6   3  27      157.33      116.33     82.69 o 
  -5   3  27       47.95       42.27     70.51 o 
  -4   3  27       11.71      -21.98     68.99 o 
  -3   3  27       27.21      -25.04     78.20 o 
  -2   3  27      108.64      279.36     89.39 o 
  -1   3  27        2.78        7.49     81.75 o 
   0   3  27        1.95      -84.05    105.12 o 
   1   3  27        1.67       11.92     84.82 o 
   2   3  27       61.80       35.41     99.95 o 
 -12   4  27       63.64      114.51     93.36 o 
 -11   4  27       60.16       95.31     97.96 o 
 -10   4  27       18.45       69.41     88.88 o 
  -9   4  27        9.59      144.02     92.41 o 
  -8   4  27       30.74       17.28     84.04 o 
  -7   4  27        9.04       23.27     83.87 o 
  -6   4  27       59.73      144.39     89.40 o 
  -5   4  27       11.67      -44.37     63.59 o 
  -4   4  27        0.89      -83.35     65.14 o 
  -3   4  27       23.53       95.44    111.43 o 
  -2   4  27       29.26       29.69     79.54 o 
  -1   4  27       45.51      125.67     84.35 o 
   0   4  27       21.92      -16.97     83.18 o 
   1   4  27       13.97      -51.83     83.95 o 
 -10   5  27       47.49      181.15     99.91 o 
  -9   5  27        9.75       64.46     89.17 o 
  -8   5  27       11.15       11.18     81.62 o 
  -7   5  27        0.15       25.03     89.40 o 
  -6   5  27        4.58      150.32     96.48 o 
  -5   5  27      112.32      276.31    108.90 o 
  -4   5  27       28.82      -61.63    103.46 o 
  -3   5  27        0.87      -16.76     74.29 o 
  -2   5  27       26.56       79.35     82.33 o 
  -1   5  27      184.14      318.24     96.22 o 
   0   5  27      213.28      251.36     98.52 o 
  -9   6  27        0.64        6.88     88.02 o 
  -8   6  27        0.53      213.01    105.61 o 
  -7   6  27        8.82      -18.58    101.39 o 
  -6   6  27        0.13      -11.94     89.72 o 
  -5   6  27       19.52       63.89     99.63 o 
  -4   6  27      127.09      -29.52     90.66 o 
  -3   6  27      197.64      249.16     94.60 o 
  -2   6  27      124.87      174.75     90.90 o 
 -13   0  28       38.79       10.27    148.88 o 
 -12   0  28      164.27       48.77    118.08 o 
 -11   0  28      111.16      -64.17    112.94 o 
 -10   0  28        6.41      112.94    123.21 o 
  -9   0  28      116.91      164.92     96.26 o 
  -8   0  28        2.53       35.05     77.70 o 
  -7   0  28        0.34      -53.87     75.18 o 
  -6   0  28      877.45      924.91    134.17 o 
  -5   0  28      168.37      419.30    116.98 o 
  -4   0  28      264.70      219.53    161.71 o 
  -3   0  28      975.96      804.84    169.41 o 
  -2   0  28     1076.16     1022.91    154.99 o 
  -1   0  28      353.70      577.04    296.48 o 
   0   0  28        1.25       43.40    108.46 o 
   1   0  28      198.17      192.54    118.63 o 
   2   0  28      475.82      402.93    130.53 o 
 -13   1  28      123.90      -20.54    143.75 o 
 -12   1  28        5.25      -15.40    123.21 o 
 -11   1  28       37.57       90.99    121.93 o 
 -10   1  28       90.63       95.34     67.94 o 
  -9   1  28       14.34      -59.84     66.97 o 
  -8   1  28        0.17      -74.77     49.85 o 
  -7   1  28       29.09       67.35     91.51 o 
  -6   1  28      163.55       18.81     59.15 o 
  -5   1  28      328.10       23.49     64.68 o 
  -4   1  28      479.77      579.77     89.72 o 
  -3   1  28      166.56      311.52     80.75 o 
  -2   1  28       88.98       40.35     87.07 o 
  -1   1  28      724.33      766.10    102.21 o 
   0   1  28      688.17      596.16     97.92 o 
   1   1  28      476.20      827.09    189.32 o 
   2   1  28        9.90      -31.16     76.60 o 
 -12   2  28      220.77      179.68    138.61 o 
 -11   2  28      113.31      187.38    133.48 o 
 -10   2  28        2.64       25.67    118.08 o 
  -9   2  28       60.57       21.49     80.02 o 
  -8   2  28       14.69       95.47     92.41 o 
  -7   2  28        9.91       15.34     66.28 o 
  -6   2  28       34.37      -68.03     82.59 o 
  -5   2  28        0.09       76.92     71.19 o 
  -4   2  28        2.33      -93.73     62.49 o 
  -3   2  28      359.87      230.49    133.23 o 
  -2   2  28      355.28      386.06     93.13 o 
  -1   2  28      117.29      -28.27     82.49 o 
   0   2  28       67.59       -6.40     98.31 o 
   1   2  28      247.78      227.32    101.26 o 
   2   2  28      267.54      351.84    106.08 o 
 -12   3  28        5.21       29.03     92.51 o 
 -11   3  28      125.49      122.90     87.56 o 
 -10   3  28      278.69      273.68    243.85 o 
  -9   3  28       94.47      151.62     95.28 o 
  -8   3  28       19.91      -50.05     78.05 o 
  -7   3  28       34.51      -67.15     78.94 o 
  -6   3  28      134.64      119.76    156.31 o 
  -5   3  28       33.82       74.41     70.51 o 
  -4   3  28       62.02       -2.90     71.49 o 
  -3   3  28        1.83     -102.04     68.02 o 
  -2   3  28        3.37     -100.63     67.09 o 
  -1   3  28      113.67      164.62     86.44 o 
   0   3  28       71.53      230.73     95.56 o 
   1   3  28        7.66     -116.00     82.07 o 
 -11   4  28       13.48       69.78     97.21 o 
 -10   4  28       16.68      -20.75    132.19 o 
  -9   4  28      247.88      315.92    106.90 o 
  -8   4  28      199.31       80.02     91.84 o 
  -7   4  28       27.05        0.38    102.68 o 
  -6   4  28      122.79       39.31     84.50 o 
  -5   4  28       28.92        3.50     72.32 o 
  -4   4  28       11.00      104.79     78.76 o 
  -3   4  28       33.24       32.36     76.38 o 
  -2   4  28        2.36      -33.74     81.95 o 
  -1   4  28       11.11        5.67     78.38 o 
   0   4  28       40.40      -47.98     84.15 o 
 -10   5  28       92.43      201.88    102.25 o 
  -9   5  28        6.64      -13.23     93.55 o 
  -8   5  28      143.41       59.23    129.63 o 
  -7   5  28      385.40      448.43    123.06 o 
  -6   5  28      120.01      157.71    104.85 o 
  -5   5  28        0.02      116.15    104.78 o 
  -4   5  28       83.82      128.97     87.05 o 
  -3   5  28       41.88       11.88     82.97 o 
  -2   5  28       13.81       92.71    126.38 o 
  -1   5  28        8.89      -60.95     84.20 o 
  -7   6  28        2.40      -51.62    155.30 o 
  -6   6  28      116.47      114.04    157.86 o 
  -5   6  28      207.55       83.75    223.32 o 
  -4   6  28      123.21       -4.60    195.08 o 
 -12   1  29        0.03      -87.27    125.78 o 
 -11   1  29        0.37       69.31    130.91 o 
 -10   1  29       33.22       34.53    130.91 o 
  -9   1  29       13.31      -14.31     64.14 o 
  -8   1  29      135.38      272.19     69.86 o 
  -7   1  29       30.29      102.77     62.28 o 
  -6   1  29       24.85      -83.73     56.31 o 
  -5   1  29        5.13       55.14     63.98 o 
  -4   1  29       28.76       10.29     66.31 o 
  -3   1  29       71.74       68.41     69.50 o 
  -2   1  29       33.85      -48.48     67.85 o 
  -1   1  29       18.04       31.62     82.76 o 
   0   1  29       11.51       53.88     85.96 o 
   1   1  29       22.48      -53.55     73.35 o 
 -12   2  29        0.52      174.55    143.75 o 
 -11   2  29       24.32       44.58     91.54 o 
 -10   2  29       27.37       75.25     91.00 o 
  -9   2  29        0.95       28.63     83.43 o 
  -8   2  29        3.82       47.64     86.20 o 
  -7   2  29        3.33       32.62     71.05 o 
  -6   2  29       39.30       -0.79     72.40 o 
  -5   2  29        6.03      109.87     80.84 o 
  -4   2  29        7.14      -30.36     73.41 o 
  -3   2  29        5.38      -41.36     75.44 o 
  -2   2  29       12.33      -92.03     76.55 o 
  -1   2  29        6.00     -117.31     78.21 o 
   0   2  29        3.32      -69.84     81.80 o 
   1   2  29        3.54       37.67     89.85 o 
 -11   3  29       22.17       54.01     91.24 o 
 -10   3  29        0.01       90.44     89.83 o 
  -9   3  29       14.11       23.05     84.05 o 
  -8   3  29       76.45       94.46     89.50 o 
  -7   3  29       65.34       12.31    112.94 o 
  -6   3  29        3.05        5.45     67.81 o 
  -5   3  29        5.09       55.44     88.69 o 
  -4   3  29       48.57      -72.48     70.75 o 
  -3   3  29       11.33       -4.41     72.50 o 
  -2   3  29        2.82      -94.35     79.88 o 
  -1   3  29        0.60      -87.40     84.76 o 
   0   3  29        0.24      -66.16     82.01 o 
 -10   4  29       48.44      113.21    103.59 o 
  -9   4  29       86.15      -47.49     86.22 o 
  -8   4  29       44.22      109.64    177.12 o 
  -7   4  29       13.06       41.41     94.97 o 
  -6   4  29       65.32       69.42     96.70 o 
  -5   4  29       20.93      -91.21     73.51 o 
  -4   4  29        2.25      -31.44     72.64 o 
  -3   4  29        0.32      -75.46     92.93 o 
  -2   4  29       38.50       42.13     81.41 o 
  -1   4  29       24.65       33.78     86.94 o 
  -8   5  29       16.92     -118.00    142.46 o 
  -7   5  29       14.82     -115.97    123.21 o 
  -6   5  29       37.00      368.39    120.96 o 
  -5   5  29       73.83       83.43    102.86 o 
  -4   5  29      134.38       62.09     86.73 o 
  -3   5  29       68.49       79.97     91.01 o 
 -11   0  30        0.20     -138.61    125.78 o 
 -10   0  30      455.55      544.18    174.55 o 
  -9   0  30      124.77      216.90     99.83 o 
  -8   0  30       79.00        7.55    145.03 o 
  -7   0  30       90.33        0.47    219.47 o 
  -6   0  30        0.38      -51.44     86.22 o 
  -5   0  30       21.67       55.28     97.96 o 
  -4   0  30        6.83       78.55    101.58 o 
  -3   0  30        3.18      -67.17    192.52 o 
  -2   0  30      146.74      -18.82    107.77 o 
  -1   0  30      430.93      255.50    128.63 o 
   0   0  30      425.06      810.97    189.95 o 
 -11   1  30      148.72      246.42    161.71 o 
 -10   1  30       64.10       81.91    138.61 o 
  -9   1  30        8.53      -73.06     83.69 o 
  -8   1  30      107.54      123.78     92.43 o 
  -7   1  30      143.35       58.99     71.34 o 
  -6   1  30        1.29       38.95     74.41 o 
  -5   1  30        0.20      -75.69     72.21 o 
  -4   1  30        3.82      -70.99     64.13 o 
  -3   1  30      124.93       92.20     77.41 o 
  -2   1  30      173.27      160.57     79.98 o 
  -1   1  30       89.97      119.50     81.78 o 
   0   1  30       53.93        9.56     78.98 o 
 -11   2  30       37.10       70.53     93.46 o 
 -10   2  30      171.92      176.20     94.92 o 
  -9   2  30      201.82      535.77    114.31 o 
  -8   2  30        0.98      -17.49     92.41 o 
  -7   2  30       31.51       79.43     76.87 o 
  -6   2  30      102.70      157.16     80.11 o 
  -5   2  30        1.91        3.46     75.15 o 
  -4   2  30        8.50      -41.28     73.01 o 
  -3   2  30       16.12       98.24     84.65 o 
  -2   2  30        0.86       12.30     84.78 o 
  -1   2  30       78.93       48.26     90.38 o 
 -10   3  30        0.00      109.37    101.45 o 
  -9   3  30       86.24      -24.81     86.22 o 
  -8   3  30      209.41      320.13    111.62 o 
  -7   3  30       79.72      275.78    111.53 o 
  -6   3  30        0.01      -58.38     74.15 o 
  -5   3  30       72.32      -48.06     74.02 o 
  -4   3  30      147.37       76.93     80.88 o 
  -3   3  30        0.17       60.94     83.62 o 
  -2   3  30        4.71       77.68     91.04 o 
  -1   3  30       34.65     -120.90     80.60 o 
  -9   4  30       27.37       -1.78     91.08 o 
  -8   4  30       41.80      -48.70     90.66 o 
  -7   4  30      191.31      193.12    111.35 o 
  -6   4  30      181.10      229.62    119.63 o 
  -5   4  30       21.72       93.71     81.93 o 
  -4   4  30       28.38       44.30     83.21 o 
  -3   4  30      152.30      101.91     90.51 o 
 -10   1  31        0.30      -53.24     83.26 o 
  -9   1  31       13.99       14.05    136.05 o 
  -8   1  31        0.31      -11.79     73.58 o 
  -7   1  31       21.62     -111.73     74.48 o 
  -6   1  31        1.73      -21.90     76.71 o 
  -5   1  31        2.55      -62.45     86.32 o 
  -4   1  31        0.02      -31.89     72.36 o 
  -3   1  31        8.45     -104.17     77.01 o 
  -2   1  31       18.99       69.39     91.25 o 
  -1   1  31        3.40       -7.74     87.77 o 
 -10   2  31        1.80       60.96     86.22 o 
  -9   2  31        3.92      150.41     95.99 o 
  -8   2  31        2.94      -63.03     93.46 o 
  -7   2  31       14.70      -94.15    102.44 o 
  -6   2  31        1.37       49.40     83.08 o 
  -5   2  31        7.34       -8.66     78.98 o 
  -4   2  31        6.67      -60.58     78.50 o 
  -3   2  31        0.06     -171.12    131.09 o 
  -2   2  31        1.27       11.81     80.85 o 
  -9   3  31       44.46      130.94     98.81 o 
  -8   3  31        0.23      172.02    111.66 o 
  -7   3  31        0.02      -97.78    129.63 o 
  -6   3  31        0.91       26.84     80.04 o 
  -5   3  31        0.16       94.80     88.20 o 
  -4   3  31        5.05       76.13     88.16 o 
  -3   3  31        3.04       -4.34    110.53 o 
  -6   4  31       30.93       99.48    103.79 o 
  -9   0  32       11.04       55.90     96.76 o 
  -8   0  32      164.63      182.02    109.12 o 
  -7   0  32      157.77      349.77    120.20 o 
  -6   0  32      149.91      113.94    224.60 o 
  -5   0  32       14.44      -69.70     99.04 o 
  -4   0  32        0.04     -150.94    100.63 o 
  -3   0  32       27.54     -108.46    105.24 o 
  -9   1  32      305.26      497.71    401.72 o 
  -8   1  32       73.43      373.71     96.31 o 
  -7   1  32        2.46       82.57    112.03 o 
  -6   1  32       48.62        1.92     78.82 o 
  -5   1  32       95.99       48.39     88.19 o 
  -4   1  32       38.47      -80.12    148.96 o 
  -3   1  32        6.79       13.17     88.17 o 
  -8   2  32      130.75       91.83    108.50 o 
  -7   2  32      141.00       25.37     84.85 o 
  -6   2  32       44.18       28.17     85.55 o 
  -5   2  32       18.91     -171.76    114.51 o 
  -4   2  32       38.94       58.60     87.55 o 
                                                 
